# Supplementary material for: The crystal structure of superoxide dismutase from Plasmodium falciparum
Source: BMC Struct Biol. 2006 Oct 4;6:20. doi: 10.1186/1472-6807-6-20 (PMC1618392; doi:10.1186/1472-6807-6-20)
Supplement: Additional File 1 — Model of the P. falciparum mitochondrially targeted FeSOD2. Data file PfSOD2_model.pdb. [file 1472-6807-6-20-S1.pdb]

ATOM      1  N   LYS A   1      -6.756  36.728  47.487  1.00 34.11      A    N
ATOM      2  CA  LYS A   1      -6.205  35.438  47.045  1.00 34.11      A    C
ATOM      3  C   LYS A   1      -4.713  35.654  47.051  1.00 34.11      A    C
ATOM      4  O   LYS A   1      -4.321  36.803  47.205  1.00 34.11      A    O
ATOM      5  CB  LYS A   1      -6.679  35.117  45.627  1.00 34.11      A    C
ATOM      6  CG  LYS A   1      -8.132  34.666  45.522  1.00 34.11      A    C
ATOM      7  CD  LYS A   1      -8.562  34.333  44.087  1.00 34.11      A    C
ATOM      8  CE  LYS A   1      -8.515  35.506  43.095  1.00 34.11      A    C
ATOM      9  NZ  LYS A   1      -7.156  35.740  42.571  1.00 34.11      A    N
ATOM     10  N   PRO A   2      -3.918  34.571  46.894  1.00139.95      A    N
ATOM     11  CA  PRO A   2      -2.483  34.759  46.667  1.00139.95      A    C
ATOM     12  C   PRO A   2      -2.165  35.574  45.427  1.00139.95      A    C
ATOM     13  O   PRO A   2      -2.972  35.696  44.507  1.00139.95      A    O
ATOM     14  CB  PRO A   2      -1.962  33.321  46.569  1.00139.95      A    C
ATOM     15  CG  PRO A   2      -2.970  32.473  47.339  1.00139.95      A    C
ATOM     16  CD  PRO A   2      -4.285  33.161  47.013  1.00139.95      A    C
ATOM     17  N   PHE A   3      -0.936  36.117  45.453  1.00 94.47      A    N
ATOM     18  CA  PHE A   3      -0.440  36.759  44.243  1.00 94.47      A    C
ATOM     19  C   PHE A   3      -0.183  35.712  43.174  1.00 94.47      A    C
ATOM     20  O   PHE A   3       0.264  34.607  43.464  1.00 94.47      A    O
ATOM     21  CB  PHE A   3       0.826  37.566  44.567  1.00 94.47      A    C
ATOM     22  CG  PHE A   3       1.313  38.266  43.322  1.00 94.47      A    C
ATOM     23  CD1 PHE A   3       0.697  39.467  42.909  1.00 94.47      A    C
ATOM     24  CD2 PHE A   3       2.349  37.677  42.571  1.00 94.47      A    C
ATOM     25  CE1 PHE A   3       1.097  40.068  41.701  1.00 94.47      A    C
ATOM     26  CE2 PHE A   3       2.741  38.277  41.365  1.00 94.47      A    C
ATOM     27  CZ  PHE A   3       2.111  39.460  40.933  1.00 94.47      A    C
ATOM     28  N   SER A   4      -0.504  36.108  41.935  1.00 33.07      A    N
ATOM     29  CA  SER A   4      -0.327  35.158  40.849  1.00 33.07      A    C
ATOM     30  C   SER A   4       0.697  35.654  39.863  1.00 33.07      A    C
ATOM     31  O   SER A   4       0.865  36.849  39.662  1.00 33.07      A    O
ATOM     32  CB  SER A   4      -1.661  34.934  40.138  1.00 33.07      A    C
ATOM     33  OG  SER A   4      -2.234  36.198  39.776  1.00 33.07      A    O
ATOM     34  N   LEU A   5       1.341  34.674  39.225  1.00 56.26      A    N
ATOM     35  CA  LEU A   5       2.244  35.018  38.137  1.00 56.26      A    C
ATOM     36  C   LEU A   5       1.447  35.471  36.931  1.00 56.26      A    C
ATOM     37  O   LEU A   5       0.709  34.689  36.347  1.00 56.26      A    O
ATOM     38  CB  LEU A   5       3.075  33.773  37.821  1.00 56.26      A    C
ATOM     39  CG  LEU A   5       4.190  33.988  36.809  1.00 56.26      A    C
ATOM     40  CD1 LEU A   5       5.109  35.102  37.269  1.00 56.26      A    C
ATOM     41  CD2 LEU A   5       4.967  32.703  36.534  1.00 56.26      A    C
ATOM     42  N   MET A   6       1.602  36.764  36.590  1.00 68.53      A    N
ATOM     43  CA  MET A   6       0.891  37.220  35.395  1.00 68.53      A    C
ATOM     44  C   MET A   6       1.383  36.473  34.170  1.00 68.53      A    C
ATOM     45  O   MET A   6       2.569  36.195  34.017  1.00 68.53      A    O
ATOM     46  CB  MET A   6       1.022  38.741  35.222  1.00 68.53      A    C
ATOM     47  CG  MET A   6       0.204  39.304  34.050  1.00 68.53      A    C
ATOM     48  SD  MET A   6       0.338  41.087  33.844  1.00 68.53      A    S
ATOM     49  CE  MET A   6      -0.601  41.576  35.299  1.00 68.53      A    C
ATOM     50  N   LYS A   7       0.405  36.111  33.326  1.00109.97      A    N
ATOM     51  CA  LYS A   7       0.820  35.398  32.127  1.00109.97      A    C
ATOM     52  C   LYS A   7       1.566  36.292  31.162  1.00109.97      A    C
ATOM     53  O   LYS A   7       1.368  37.501  31.107  1.00109.97      A    O
ATOM     54  CB  LYS A   7      -0.364  34.719  31.433  1.00109.97      A    C
ATOM     55  CG  LYS A   7      -1.446  35.681  30.932  1.00109.97      A    C
ATOM     56  CD  LYS A   7      -2.498  34.964  30.087  1.00109.97      A    C
ATOM     57  CE  LYS A   7      -3.652  35.880  29.683  1.00109.97      A    C
ATOM     58  NZ  LYS A   7      -4.605  35.121  28.862  1.00109.97      A    N
ATOM     59  N   LEU A   8       2.435  35.619  30.400  1.00 56.02      A    N
ATOM     60  CA  LEU A   8       3.126  36.328  29.332  1.00 56.02      A    C
ATOM     61  C   LEU A   8       2.160  36.758  28.248  1.00 56.02      A    C
ATOM     62  O   LEU A   8       1.220  36.050  27.911  1.00 56.02      A    O
ATOM     63  CB  LEU A   8       4.208  35.437  28.712  1.00 56.02      A    C
ATOM     64  CG  LEU A   8       5.353  35.067  29.650  1.00 56.02      A    C
ATOM     65  CD1 LEU A   8       6.386  34.175  28.959  1.00 56.02      A    C
ATOM     66  CD2 LEU A   8       6.002  36.309  30.247  1.00 56.02      A    C
ATOM     67  N   PRO A   9       2.437  37.956  27.690  1.00114.34      A    N
ATOM     68  CA  PRO A   9       1.698  38.378  26.496  1.00114.34      A    C
ATOM     69  C   PRO A   9       2.042  37.612  25.218  1.00114.34      A    C
ATOM     70  O   PRO A   9       1.488  37.877  24.158  1.00114.34      A    O
ATOM     71  CB  PRO A   9       2.026  39.875  26.427  1.00114.34      A    C
ATOM     72  CG  PRO A   9       3.378  40.045  27.121  1.00114.34      A    C
ATOM     73  CD  PRO A   9       3.368  38.964  28.192  1.00114.34      A    C
ATOM     74  N   PHE A  10       2.992  36.669  25.349  1.00 78.43      A    N
ATOM     75  CA  PHE A  10       3.473  35.971  24.166  1.00 78.43      A    C
ATOM     76  C   PHE A  10       3.939  34.565  24.511  1.00 78.43      A    C
ATOM     77  O   PHE A  10       3.999  34.190  25.676  1.00 78.43      A    O
ATOM     78  CB  PHE A  10       4.558  36.833  23.507  1.00 78.43      A    C
ATOM     79  CG  PHE A  10       5.591  37.323  24.490  1.00 78.43      A    C
ATOM     80  CD1 PHE A  10       6.470  36.419  25.126  1.00 78.43      A    C
ATOM     81  CD2 PHE A  10       5.648  38.705  24.752  1.00 78.43      A    C
ATOM     82  CE1 PHE A  10       7.399  36.909  26.063  1.00 78.43      A    C
ATOM     83  CE2 PHE A  10       6.577  39.197  25.684  1.00 78.43      A    C
ATOM     84  CZ  PHE A  10       7.435  38.292  26.340  1.00 78.43      A    C
ATOM     85  N   ASN A  11       4.246  33.799  23.458  1.00 84.46      A    N
ATOM     86  CA  ASN A  11       4.720  32.432  23.651  1.00 84.46      A    C
ATOM     87  C   ASN A  11       6.181  32.428  24.096  1.00 84.46      A    C
ATOM     88  O   ASN A  11       6.970  33.300  23.753  1.00 84.46      A    O
ATOM     89  CB  ASN A  11       4.448  31.675  22.336  1.00 84.46      A    C
ATOM     90  CG  ASN A  11       4.749  30.195  22.397  1.00 84.46      A    C
ATOM     91  OD1 ASN A  11       5.861  29.753  22.651  1.00 84.46      A    O
ATOM     92  ND2 ASN A  11       3.681  29.432  22.143  1.00 84.46      A    N
ATOM     93  N   PRO A  12       6.534  31.419  24.924  1.00138.29      A    N
ATOM     94  CA  PRO A  12       7.938  31.202  25.298  1.00138.29      A    C
ATOM     95  C   PRO A  12       9.007  31.317  24.211  1.00138.29      A    C
ATOM     96  O   PRO A  12      10.123  31.756  24.456  1.00138.29      A    O
ATOM     97  CB  PRO A  12       7.880  29.832  25.976  1.00138.29      A    C
ATOM     98  CG  PRO A  12       6.509  29.803  26.644  1.00138.29      A    C
ATOM     99  CD  PRO A  12       5.628  30.508  25.624  1.00138.29      A    C
ATOM    100  N   GLN A  13       8.626  30.910  22.990  1.00167.60      A    N
ATOM    101  CA  GLN A  13       9.576  31.018  21.881  1.00167.60      A    C
ATOM    102  C   GLN A  13       9.713  32.383  21.223  1.00167.60      A    C
ATOM    103  O   GLN A  13      10.642  32.625  20.462  1.00167.60      A    O
ATOM    104  CB  GLN A  13       9.274  29.960  20.822  1.00167.60      A    C
ATOM    105  CG  GLN A  13       7.870  30.071  20.212  1.00167.60      A    C
ATOM    106  CD  GLN A  13       7.574  28.956  19.220  1.00167.60      A    C
ATOM    107  OE1 GLN A  13       6.695  29.078  18.378  1.00167.60      A    O
ATOM    108  NE2 GLN A  13       8.337  27.854  19.322  1.00167.60      A    N
ATOM    109  N   ASP A  14       8.762  33.277  21.529  1.00122.98      A    N
ATOM    110  CA  ASP A  14       8.603  34.491  20.712  1.00122.98      A    C
ATOM    111  C   ASP A  14       9.810  35.391  20.643  1.00122.98      A    C
ATOM    112  O   ASP A  14      10.071  36.101  19.681  1.00122.98      A    O
ATOM    113  CB  ASP A  14       7.415  35.322  21.194  1.00122.98      A    C
ATOM    114  CG  ASP A  14       6.109  34.593  20.952  1.00122.98      A    C
ATOM    115  OD1 ASP A  14       6.125  33.419  20.590  1.00122.98      A    O
ATOM    116  OD2 ASP A  14       5.063  35.204  21.124  1.00122.98      A    O
ATOM    117  N   MET A  15      10.547  35.314  21.756  1.00114.75      A    N
ATOM    118  CA  MET A  15      11.754  36.096  21.905  1.00114.75      A    C
ATOM    119  C   MET A  15      12.957  35.692  21.084  1.00114.75      A    C
ATOM    120  O   MET A  15      13.864  36.505  20.904  1.00114.75      A    O
ATOM    121  CB  MET A  15      12.130  36.158  23.381  1.00114.75      A    C
ATOM    122  CG  MET A  15      11.122  36.992  24.167  1.00114.75      A    C
ATOM    123  SD  MET A  15      11.907  38.001  25.423  1.00114.75      A    S
ATOM    124  CE  MET A  15      12.280  36.720  26.603  1.00114.75      A    C
ATOM    125  N   SER A  16      12.938  34.421  20.656  1.00 54.51      A    N
ATOM    126  CA  SER A  16      14.092  33.874  19.953  1.00 54.51      A    C
ATOM    127  C   SER A  16      14.278  34.476  18.564  1.00 54.51      A    C
ATOM    128  O   SER A  16      13.346  35.024  17.992  1.00 54.51      A    O
ATOM    129  CB  SER A  16      14.000  32.336  19.964  1.00 54.51      A    C
ATOM    130  OG  SER A  16      12.878  31.862  19.219  1.00 54.51      A    O
ATOM    131  N   PRO A  17      15.521  34.388  18.024  1.00 87.17      A    N
ATOM    132  CA  PRO A  17      16.711  33.869  18.716  1.00 87.17      A    C
ATOM    133  C   PRO A  17      17.352  34.794  19.744  1.00 87.17      A    C
ATOM    134  O   PRO A  17      18.318  34.418  20.389  1.00 87.17      A    O
ATOM    135  CB  PRO A  17      17.636  33.520  17.548  1.00 87.17      A    C
ATOM    136  CG  PRO A  17      17.284  34.527  16.455  1.00 87.17      A    C
ATOM    137  CD  PRO A  17      15.783  34.726  16.629  1.00 87.17      A    C
ATOM    138  N   PHE A  18      16.771  36.001  19.887  1.00 70.47      A    N
ATOM    139  CA  PHE A  18      17.389  37.000  20.764  1.00 70.47      A    C
ATOM    140  C   PHE A  18      17.465  36.543  22.204  1.00 70.47      A    C
ATOM    141  O   PHE A  18      18.498  36.553  22.849  1.00 70.47      A    O
ATOM    142  CB  PHE A  18      16.641  38.340  20.678  1.00 70.47      A    C
ATOM    143  CG  PHE A  18      16.195  38.580  19.255  1.00 70.47      A    C
ATOM    144  CD1 PHE A  18      17.155  38.841  18.256  1.00 70.47      A    C
ATOM    145  CD2 PHE A  18      14.821  38.492  18.945  1.00 70.47      A    C
ATOM    146  CE1 PHE A  18      16.740  38.971  16.918  1.00 70.47      A    C
ATOM    147  CE2 PHE A  18      14.403  38.621  17.608  1.00 70.47      A    C
ATOM    148  CZ  PHE A  18      15.370  38.843  16.606  1.00 70.47      A    C
ATOM    149  N   LEU A  19      16.289  36.115  22.680  1.00155.58      A    N
ATOM    150  CA  LEU A  19      16.276  35.453  23.979  1.00155.58      A    C
ATOM    151  C   LEU A  19      15.646  34.095  23.778  1.00155.58      A    C
ATOM    152  O   LEU A  19      14.593  34.002  23.158  1.00155.58      A    O
ATOM    153  CB  LEU A  19      15.497  36.295  24.994  1.00155.58      A    C
ATOM    154  CG  LEU A  19      16.052  37.716  25.160  1.00155.58      A    C
ATOM    155  CD1 LEU A  19      15.173  38.634  26.004  1.00155.58      A    C
ATOM    156  CD2 LEU A  19      17.470  37.683  25.710  1.00155.58      A    C
ATOM    157  N   SER A  20      16.338  33.049  24.253  1.00110.59      A    N
ATOM    158  CA  SER A  20      15.844  31.722  23.895  1.00110.59      A    C
ATOM    159  C   SER A  20      14.590  31.295  24.634  1.00110.59      A    C
ATOM    160  O   SER A  20      14.217  31.831  25.673  1.00110.59      A    O
ATOM    161  CB  SER A  20      16.930  30.654  24.063  1.00110.59      A    C
ATOM    162  OG  SER A  20      17.119  30.352  25.448  1.00110.59      A    O
ATOM    163  N   GLU A  21      13.985  30.238  24.063  1.00 47.10      A    N
ATOM    164  CA  GLU A  21      12.884  29.590  24.770  1.00 47.10      A    C
ATOM    165  C   GLU A  21      13.335  28.944  26.072  1.00 47.10      A    C
ATOM    166  O   GLU A  21      12.642  28.961  27.081  1.00 47.10      A    O
ATOM    167  CB  GLU A  21      12.212  28.574  23.846  1.00 47.10      A    C
ATOM    168  CG  GLU A  21      10.903  27.995  24.398  1.00 47.10      A    C
ATOM    169  CD  GLU A  21      10.251  27.032  23.417  1.00 47.10      A    C
ATOM    170  OE1 GLU A  21      10.631  27.001  22.244  1.00 47.10      A    O
ATOM    171  OE2 GLU A  21       9.349  26.310  23.836  1.00 47.10      A    O
ATOM    172  N   GLU A  22      14.574  28.406  26.018  1.00 55.66      A    N
ATOM    173  CA  GLU A  22      15.154  27.834  27.239  1.00 55.66      A    C
ATOM    174  C   GLU A  22      15.272  28.865  28.346  1.00 55.66      A    C
ATOM    175  O   GLU A  22      14.876  28.654  29.489  1.00 55.66      A    O
ATOM    176  CB  GLU A  22      16.531  27.215  26.967  1.00 55.66      A    C
ATOM    177  CG  GLU A  22      17.115  26.482  28.190  1.00 55.66      A    C
ATOM    178  CD  GLU A  22      18.573  26.077  28.003  1.00 55.66      A    C
ATOM    179  OE1 GLU A  22      19.064  26.093  26.877  1.00 55.66      A    O
ATOM    180  OE2 GLU A  22      19.223  25.750  29.002  1.00 55.66      A    O
ATOM    181  N   ALA A  23      15.803  30.026  27.917  1.00 64.76      A    N
ATOM    182  CA  ALA A  23      15.951  31.160  28.818  1.00 64.76      A    C
ATOM    183  C   ALA A  23      14.644  31.537  29.447  1.00 64.76      A    C
ATOM    184  O   ALA A  23      14.526  31.604  30.656  1.00 64.76      A    O
ATOM    185  CB  ALA A  23      16.466  32.393  28.077  1.00 64.76      A    C
ATOM    186  N   ILE A  24      13.640  31.730  28.572  1.00103.87      A    N
ATOM    187  CA  ILE A  24      12.306  32.027  29.097  1.00103.87      A    C
ATOM    188  C   ILE A  24      11.808  31.000  30.083  1.00103.87      A    C
ATOM    189  O   ILE A  24      11.218  31.328  31.100  1.00103.87      A    O
ATOM    190  CB  ILE A  24      11.291  32.218  27.963  1.00103.87      A    C
ATOM    191  CG1 ILE A  24      11.291  33.691  27.634  1.00103.87      A    C
ATOM    192  CG2 ILE A  24       9.851  31.826  28.327  1.00103.87      A    C
ATOM    193  CD1 ILE A  24      10.355  34.015  26.474  1.00103.87      A    C
ATOM    194  N   LYS A  25      12.072  29.732  29.747  1.00 71.10      A    N
ATOM    195  CA  LYS A  25      11.582  28.707  30.657  1.00 71.10      A    C
ATOM    196  C   LYS A  25      12.151  28.854  32.055  1.00 71.10      A    C
ATOM    197  O   LYS A  25      11.424  28.917  33.035  1.00 71.10      A    O
ATOM    198  CB  LYS A  25      11.826  27.305  30.101  1.00 71.10      A    C
ATOM    199  CG  LYS A  25      11.110  26.236  30.932  1.00 71.10      A    C
ATOM    200  CD  LYS A  25      11.258  24.820  30.379  1.00 71.10      A    C
ATOM    201  CE  LYS A  25      12.691  24.289  30.427  1.00 71.10      A    C
ATOM    202  NZ  LYS A  25      12.713  22.926  29.880  1.00 71.10      A    N
ATOM    203  N   TYR A  26      13.486  28.950  32.109  1.00 71.17      A    N
ATOM    204  CA  TYR A  26      14.059  29.132  33.442  1.00 71.17      A    C
ATOM    205  C   TYR A  26      13.707  30.455  34.087  1.00 71.17      A    C
ATOM    206  O   TYR A  26      13.268  30.517  35.223  1.00 71.17      A    O
ATOM    207  CB  TYR A  26      15.573  28.917  33.433  1.00 71.17      A    C
ATOM    208  CG  TYR A  26      15.857  27.451  33.221  1.00 71.17      A    C
ATOM    209  CD1 TYR A  26      15.739  26.569  34.314  1.00 71.17      A    C
ATOM    210  CD2 TYR A  26      16.219  27.005  31.936  1.00 71.17      A    C
ATOM    211  CE1 TYR A  26      15.969  25.199  34.111  1.00 71.17      A    C
ATOM    212  CE2 TYR A  26      16.452  25.636  31.733  1.00 71.17      A    C
ATOM    213  CZ  TYR A  26      16.318  24.751  32.821  1.00 71.17      A    C
ATOM    214  OH  TYR A  26      16.533  23.403  32.615  1.00 71.17      A    O
ATOM    215  N   HIS A  27      13.887  31.513  33.294  1.00 86.34      A    N
ATOM    216  CA  HIS A  27      13.625  32.873  33.756  1.00 86.34      A    C
ATOM    217  C   HIS A  27      12.215  33.066  34.285  1.00 86.34      A    C
ATOM    218  O   HIS A  27      11.998  33.441  35.428  1.00 86.34      A    O
ATOM    219  CB  HIS A  27      13.914  33.857  32.616  1.00 86.34      A    C
ATOM    220  CG  HIS A  27      14.312  35.229  33.104  1.00 86.34      A    C
ATOM    221  ND1 HIS A  27      14.755  36.193  32.282  1.00 86.34      A    N
ATOM    222  CD2 HIS A  27      14.331  35.717  34.412  1.00 86.34      A    C
ATOM    223  CE1 HIS A  27      15.054  37.279  33.053  1.00 86.34      A    C
ATOM    224  NE2 HIS A  27      14.806  37.000  34.389  1.00 86.34      A    N
ATOM    225  N   TYR A  28      11.265  32.780  33.388  1.00 85.66      A    N
ATOM    226  CA  TYR A  28       9.855  32.893  33.743  1.00 85.66      A    C
ATOM    227  C   TYR A  28       9.362  31.784  34.658  1.00 85.66      A    C
ATOM    228  O   TYR A  28       8.833  32.034  35.735  1.00 85.66      A    O
ATOM    229  CB  TYR A  28       9.013  32.988  32.462  1.00 85.66      A    C
ATOM    230  CG  TYR A  28       7.541  33.159  32.754  1.00 85.66      A    C
ATOM    231  CD1 TYR A  28       7.066  34.423  33.151  1.00 85.66      A    C
ATOM    232  CD2 TYR A  28       6.683  32.050  32.608  1.00 85.66      A    C
ATOM    233  CE1 TYR A  28       5.692  34.591  33.383  1.00 85.66      A    C
ATOM    234  CE2 TYR A  28       5.309  32.218  32.842  1.00 85.66      A    C
ATOM    235  CZ  TYR A  28       4.828  33.490  33.214  1.00 85.66      A    C
ATOM    236  OH  TYR A  28       3.474  33.665  33.423  1.00 85.66      A    O
ATOM    237  N   SER A  29       9.542  30.538  34.180  1.00105.91      A    N
ATOM    238  CA  SER A  29       8.934  29.457  34.960  1.00105.91      A    C
ATOM    239  C   SER A  29       9.616  29.171  36.277  1.00105.91      A    C
ATOM    240  O   SER A  29       8.966  28.953  37.287  1.00105.91      A    O
ATOM    241  CB  SER A  29       8.802  28.138  34.192  1.00105.91      A    C
ATOM    242  OG  SER A  29       8.228  28.367  32.905  1.00105.91      A    O
ATOM    243  N   LYS A  30      10.959  29.169  36.244  1.00135.70      A    N
ATOM    244  CA  LYS A  30      11.612  28.971  37.535  1.00135.70      A    C
ATOM    245  C   LYS A  30      11.762  30.234  38.354  1.00135.70      A    C
ATOM    246  O   LYS A  30      11.172  30.359  39.416  1.00135.70      A    O
ATOM    247  CB  LYS A  30      12.949  28.234  37.400  1.00135.70      A    C
ATOM    248  CG  LYS A  30      12.790  26.876  36.717  1.00135.70      A    C
ATOM    249  CD  LYS A  30      11.809  25.971  37.465  1.00135.70      A    C
ATOM    250  CE  LYS A  30      11.496  24.685  36.703  1.00135.70      A    C
ATOM    251  NZ  LYS A  30      10.466  23.937  37.436  1.00135.70      A    N
ATOM    252  N   HIS A  31      12.570  31.175  37.838  1.00 70.44      A    N
ATOM    253  CA  HIS A  31      12.913  32.343  38.654  1.00 70.44      A    C
ATOM    254  C   HIS A  31      11.715  33.174  39.062  1.00 70.44      A    C
ATOM    255  O   HIS A  31      11.459  33.408  40.238  1.00 70.44      A    O
ATOM    256  CB  HIS A  31      13.936  33.247  37.958  1.00 70.44      A    C
ATOM    257  CG  HIS A  31      15.279  32.574  37.836  1.00 70.44      A    C
ATOM    258  ND1 HIS A  31      16.173  32.517  38.839  1.00 70.44      A    N
ATOM    259  CD2 HIS A  31      15.819  31.943  36.714  1.00 70.44      A    C
ATOM    260  CE1 HIS A  31      17.275  31.861  38.365  1.00 70.44      A    C
ATOM    261  NE2 HIS A  31      17.054  31.508  37.061  1.00 70.44      A    N
ATOM    262  N   HIS A  32      10.972  33.598  38.025  1.00 56.90      A    N
ATOM    263  CA  HIS A  32       9.839  34.484  38.277  1.00 56.90      A    C
ATOM    264  C   HIS A  32       8.785  33.839  39.157  1.00 56.90      A    C
ATOM    265  O   HIS A  32       8.320  34.403  40.141  1.00 56.90      A    O
ATOM    266  CB  HIS A  32       9.261  34.978  36.945  1.00 56.90      A    C
ATOM    267  CG  HIS A  32       8.399  36.209  37.105  1.00 56.90      A    C
ATOM    268  ND1 HIS A  32       7.620  36.689  36.116  1.00 56.90      A    N
ATOM    269  CD2 HIS A  32       8.267  37.041  38.222  1.00 56.90      A    C
ATOM    270  CE1 HIS A  32       7.004  37.815  36.594  1.00 56.90      A    C
ATOM    271  NE2 HIS A  32       7.402  38.026  37.885  1.00 56.90      A    N
ATOM    272  N   ALA A  33       8.471  32.583  38.789  1.00 32.09      A    N
ATOM    273  CA  ALA A  33       7.514  31.872  39.634  1.00 32.09      A    C
ATOM    274  C   ALA A  33       7.997  31.631  41.049  1.00 32.09      A    C
ATOM    275  O   ALA A  33       7.228  31.719  41.995  1.00 32.09      A    O
ATOM    276  CB  ALA A  33       7.097  30.536  39.032  1.00 32.09      A    C
ATOM    277  N   THR A  34       9.313  31.368  41.176  1.00 37.89      A    N
ATOM    278  CA  THR A  34       9.851  31.219  42.531  1.00 37.89      A    C
ATOM    279  C   THR A  34       9.665  32.462  43.372  1.00 37.89      A    C
ATOM    280  O   THR A  34       9.327  32.377  44.544  1.00 37.89      A    O
ATOM    281  CB  THR A  34      11.322  30.775  42.540  1.00 37.89      A    C
ATOM    282  OG1 THR A  34      11.439  29.501  41.905  1.00 37.89      A    O
ATOM    283  CG2 THR A  34      11.924  30.690  43.949  1.00 37.89      A    C
ATOM    284  N   TYR A  35       9.838  33.624  42.714  1.00 58.46      A    N
ATOM    285  CA  TYR A  35       9.558  34.857  43.453  1.00 58.46      A    C
ATOM    286  C   TYR A  35       8.133  34.924  43.972  1.00 58.46      A    C
ATOM    287  O   TYR A  35       7.872  35.283  45.114  1.00 58.46      A    O
ATOM    288  CB  TYR A  35       9.855  36.100  42.611  1.00 58.46      A    C
ATOM    289  CG  TYR A  35      11.301  36.166  42.180  1.00 58.46      A    C
ATOM    290  CD1 TYR A  35      12.327  36.072  43.144  1.00 58.46      A    C
ATOM    291  CD2 TYR A  35      11.581  36.338  40.810  1.00 58.46      A    C
ATOM    292  CE1 TYR A  35      13.664  36.171  42.728  1.00 58.46      A    C
ATOM    293  CE2 TYR A  35      12.918  36.433  40.394  1.00 58.46      A    C
ATOM    294  CZ  TYR A  35      13.940  36.370  41.360  1.00 58.46      A    C
ATOM    295  OH  TYR A  35      15.250  36.538  40.950  1.00 58.46      A    O
ATOM    296  N   VAL A  36       7.214  34.504  43.081  1.00 40.08      A    N
ATOM    297  CA  VAL A  36       5.805  34.449  43.486  1.00 40.08      A    C
ATOM    298  C   VAL A  36       5.558  33.518  44.666  1.00 40.08      A    C
ATOM    299  O   VAL A  36       4.950  33.877  45.670  1.00 40.08      A    O
ATOM    300  CB  VAL A  36       4.917  34.063  42.294  1.00 40.08      A    C
ATOM    301  CG1 VAL A  36       3.434  33.996  42.670  1.00 40.08      A    C
ATOM    302  CG2 VAL A  36       5.145  35.011  41.119  1.00 40.08      A    C
ATOM    303  N   LYS A  37       6.089  32.292  44.508  1.00 58.86      A    N
ATOM    304  CA  LYS A  37       5.918  31.285  45.557  1.00 58.86      A    C
ATOM    305  C   LYS A  37       6.467  31.743  46.895  1.00 58.86      A    C
ATOM    306  O   LYS A  37       5.843  31.622  47.944  1.00 58.86      A    O
ATOM    307  CB  LYS A  37       6.579  29.965  45.148  1.00 58.86      A    C
ATOM    308  CG  LYS A  37       5.944  29.318  43.913  1.00 58.86      A    C
ATOM    309  CD  LYS A  37       6.721  28.105  43.389  1.00 58.86      A    C
ATOM    310  CE  LYS A  37       6.778  26.929  44.367  1.00 58.86      A    C
ATOM    311  NZ  LYS A  37       7.519  25.823  43.745  1.00 58.86      A    N
ATOM    312  N   ASN A  38       7.678  32.314  46.797  1.00 32.59      A    N
ATOM    313  CA  ASN A  38       8.336  32.788  48.008  1.00 32.59      A    C
ATOM    314  C   ASN A  38       7.588  33.917  48.688  1.00 32.59      A    C
ATOM    315  O   ASN A  38       7.405  33.922  49.898  1.00 32.59      A    O
ATOM    316  CB  ASN A  38       9.785  33.177  47.714  1.00 32.59      A    C
ATOM    317  CG  ASN A  38      10.628  33.020  48.964  1.00 32.59      A    C
ATOM    318  OD1 ASN A  38      10.950  33.967  49.670  1.00 32.59      A    O
ATOM    319  ND2 ASN A  38      10.986  31.752  49.206  1.00 32.59      A    N
ATOM    320  N   LEU A  39       7.107  34.852  47.843  1.00 51.42      A    N
ATOM    321  CA  LEU A  39       6.344  35.966  48.407  1.00 51.42      A    C
ATOM    322  C   LEU A  39       5.087  35.529  49.126  1.00 51.42      A    C
ATOM    323  O   LEU A  39       4.765  36.021  50.205  1.00 51.42      A    O
ATOM    324  CB  LEU A  39       5.972  37.004  47.344  1.00 51.42      A    C
ATOM    325  CG  LEU A  39       5.263  38.225  47.949  1.00 51.42      A    C
ATOM    326  CD1 LEU A  39       6.200  39.047  48.831  1.00 51.42      A    C
ATOM    327  CD2 LEU A  39       4.549  39.074  46.903  1.00 51.42      A    C
ATOM    328  N   ASN A  40       4.397  34.566  48.481  1.00 31.96      A    N
ATOM    329  CA  ASN A  40       3.164  34.072  49.093  1.00 31.96      A    C
ATOM    330  C   ASN A  40       3.416  33.506  50.477  1.00 31.96      A    C
ATOM    331  O   ASN A  40       2.727  33.818  51.439  1.00 31.96      A    O
ATOM    332  CB  ASN A  40       2.466  33.042  48.194  1.00 31.96      A    C
ATOM    333  CG  ASN A  40       1.757  33.728  47.034  1.00 31.96      A    C
ATOM    334  OD1 ASN A  40       1.129  34.771  47.171  1.00 31.96      A    O
ATOM    335  ND2 ASN A  40       1.857  33.082  45.866  1.00 31.96      A    N
ATOM    336  N   ASN A  41       4.500  32.709  50.539  1.00 29.97      A    N
ATOM    337  CA  ASN A  41       4.878  32.148  51.838  1.00 29.97      A    C
ATOM    338  C   ASN A  41       5.217  33.203  52.875  1.00 29.97      A    C
ATOM    339  O   ASN A  41       4.769  33.167  54.013  1.00 29.97      A    O
ATOM    340  CB  ASN A  41       6.048  31.170  51.703  1.00 29.97      A    C
ATOM    341  CG  ASN A  41       5.625  29.941  50.924  1.00 29.97      A    C
ATOM    342  OD1 ASN A  41       4.531  29.416  51.063  1.00 29.97      A    O
ATOM    343  ND2 ASN A  41       6.559  29.492  50.081  1.00 29.97      A    N
ATOM    344  N   LEU A  42       6.021  34.184  52.423  1.00 53.89      A    N
ATOM    345  CA  LEU A  42       6.438  35.219  53.373  1.00 53.89      A    C
ATOM    346  C   LEU A  42       5.287  36.032  53.928  1.00 53.89      A    C
ATOM    347  O   LEU A  42       5.196  36.334  55.107  1.00 53.89      A    O
ATOM    348  CB  LEU A  42       7.454  36.172  52.748  1.00 53.89      A    C
ATOM    349  CG  LEU A  42       8.756  35.503  52.317  1.00 53.89      A    C
ATOM    350  CD1 LEU A  42       9.682  36.521  51.665  1.00 53.89      A    C
ATOM    351  CD2 LEU A  42       9.448  34.750  53.455  1.00 53.89      A    C
ATOM    352  N   SER A  43       4.389  36.356  52.994  1.00109.25      A    N
ATOM    353  CA  SER A  43       3.243  37.190  53.314  1.00109.25      A    C
ATOM    354  C   SER A  43       2.096  36.498  54.017  1.00109.25      A    C
ATOM    355  O   SER A  43       1.140  37.144  54.427  1.00109.25      A    O
ATOM    356  CB  SER A  43       2.752  37.839  52.026  1.00109.25      A    C
ATOM    357  OG  SER A  43       3.861  38.480  51.389  1.00109.25      A    O
ATOM    358  N   GLU A  44       2.224  35.160  54.139  1.00 91.12      A    N
ATOM    359  CA  GLU A  44       1.064  34.349  54.518  1.00 91.12      A    C
ATOM    360  C   GLU A  44       0.329  34.814  55.758  1.00 91.12      A    C
ATOM    361  O   GLU A  44      -0.887  34.910  55.783  1.00 91.12      A    O
ATOM    362  CB  GLU A  44       1.445  32.877  54.682  1.00 91.12      A    C
ATOM    363  CG  GLU A  44       0.217  31.971  54.858  1.00 91.12      A    C
ATOM    364  CD  GLU A  44       0.627  30.554  55.208  1.00 91.12      A    C
ATOM    365  OE1 GLU A  44       1.609  30.062  54.656  1.00 91.12      A    O
ATOM    366  OE2 GLU A  44      -0.047  29.945  56.039  1.00 91.12      A    O
ATOM    367  N   GLN A  45       1.122  35.119  56.792  1.00 91.44      A    N
ATOM    368  CA  GLN A  45       0.453  35.694  57.950  1.00 91.44      A    C
ATOM    369  C   GLN A  45       0.852  37.117  58.226  1.00 91.44      A    C
ATOM    370  O   GLN A  45       1.537  37.413  59.194  1.00 91.44      A    O
ATOM    371  CB  GLN A  45       0.652  34.839  59.203  1.00 91.44      A    C
ATOM    372  CG  GLN A  45      -0.373  33.711  59.339  1.00 91.44      A    C
ATOM    373  CD  GLN A  45      -1.772  34.263  59.578  1.00 91.44      A    C
ATOM    374  OE1 GLN A  45      -2.046  35.459  59.569  1.00 91.44      A    O
ATOM    375  NE2 GLN A  45      -2.672  33.304  59.820  1.00 91.44      A    N
ATOM    376  N   HIS A  46       0.386  38.001  57.333  1.00 76.31      A    N
ATOM    377  CA  HIS A  46       0.649  39.411  57.595  1.00 76.31      A    C
ATOM    378  C   HIS A  46      -0.482  40.256  57.061  1.00 76.31      A    C
ATOM    379  O   HIS A  46      -1.097  39.948  56.051  1.00 76.31      A    O
ATOM    380  CB  HIS A  46       1.946  39.900  56.967  1.00 76.31      A    C
ATOM    381  CG  HIS A  46       3.191  39.184  57.435  1.00 76.31      A    C
ATOM    382  ND1 HIS A  46       3.602  37.985  56.981  1.00 76.31      A    N
ATOM    383  CD2 HIS A  46       4.118  39.648  58.370  1.00 76.31      A    C
ATOM    384  CE1 HIS A  46       4.774  37.691  57.626  1.00 76.31      A    C
ATOM    385  NE2 HIS A  46       5.093  38.714  58.477  1.00 76.31      A    N
ATOM    386  N   LYS A  47      -0.770  41.333  57.802  1.00147.59      A    N
ATOM    387  CA  LYS A  47      -1.975  42.085  57.454  1.00147.59      A    C
ATOM    388  C   LYS A  47      -1.910  42.801  56.127  1.00147.59      A    C
ATOM    389  O   LYS A  47      -2.652  42.485  55.200  1.00147.59      A    O
ATOM    390  CB  LYS A  47      -2.367  43.043  58.578  1.00147.59      A    C
ATOM    391  CG  LYS A  47      -2.717  42.288  59.861  1.00147.59      A    C
ATOM    392  CD  LYS A  47      -3.894  41.326  59.670  1.00147.59      A    C
ATOM    393  CE  LYS A  47      -4.201  40.481  60.911  1.00147.59      A    C
ATOM    394  NZ  LYS A  47      -3.089  39.560  61.205  1.00147.59      A    N
ATOM    395  N   ASP A  48      -0.948  43.739  56.063  1.00 33.38      A    N
ATOM    396  CA  ASP A  48      -0.830  44.436  54.787  1.00 33.38      A    C
ATOM    397  C   ASP A  48      -0.393  43.478  53.715  1.00 33.38      A    C
ATOM    398  O   ASP A  48      -0.813  43.524  52.574  1.00 33.38      A    O
ATOM    399  CB  ASP A  48       0.145  45.614  54.815  1.00 33.38      A    C
ATOM    400  CG  ASP A  48      -0.186  46.664  55.856  1.00 33.38      A    C
ATOM    401  OD1 ASP A  48      -1.289  46.657  56.402  1.00 33.38      A    O
ATOM    402  OD2 ASP A  48       0.684  47.491  56.117  1.00 33.38      A    O
ATOM    403  N   LEU A  49       0.447  42.535  54.152  1.00 91.72      A    N
ATOM    404  CA  LEU A  49       0.934  41.614  53.137  1.00 91.72      A    C
ATOM    405  C   LEU A  49      -0.111  40.795  52.415  1.00 91.72      A    C
ATOM    406  O   LEU A  49      -0.186  40.821  51.197  1.00 91.72      A    O
ATOM    407  CB  LEU A  49       1.984  40.695  53.710  1.00 91.72      A    C
ATOM    408  CG  LEU A  49       3.322  41.374  53.923  1.00 91.72      A    C
ATOM    409  CD1 LEU A  49       4.368  40.422  54.485  1.00 91.72      A    C
ATOM    410  CD2 LEU A  49       3.800  41.990  52.622  1.00 91.72      A    C
ATOM    411  N   LYS A  50      -0.920  40.064  53.207  1.00105.91      A    N
ATOM    412  CA  LYS A  50      -1.818  39.115  52.539  1.00105.91      A    C
ATOM    413  C   LYS A  50      -2.780  39.776  51.581  1.00105.91      A    C
ATOM    414  O   LYS A  50      -2.977  39.357  50.450  1.00105.91      A    O
ATOM    415  CB  LYS A  50      -2.709  38.353  53.510  1.00105.91      A    C
ATOM    416  CG  LYS A  50      -2.036  37.510  54.578  1.00105.91      A    C
ATOM    417  CD  LYS A  50      -3.019  36.995  55.640  1.00105.91      A    C
ATOM    418  CE  LYS A  50      -3.609  38.029  56.607  1.00105.91      A    C
ATOM    419  NZ  LYS A  50      -4.490  38.972  55.905  1.00105.91      A    N
ATOM    420  N   SER A  51      -3.416  40.821  52.139  1.00 85.88      A    N
ATOM    421  CA  SER A  51      -4.467  41.452  51.354  1.00 85.88      A    C
ATOM    422  C   SER A  51      -3.984  42.412  50.293  1.00 85.88      A    C
ATOM    423  O   SER A  51      -4.678  42.623  49.305  1.00 85.88      A    O
ATOM    424  CB  SER A  51      -5.472  42.176  52.254  1.00 85.88      A    C
ATOM    425  OG  SER A  51      -6.600  42.622  51.488  1.00 85.88      A    O
ATOM    426  N   LEU A  52      -2.832  43.045  50.567  1.00105.11      A    N
ATOM    427  CA  LEU A  52      -2.498  44.149  49.671  1.00105.11      A    C
ATOM    428  C   LEU A  52      -1.950  43.715  48.332  1.00105.11      A    C
ATOM    429  O   LEU A  52      -1.569  42.576  48.096  1.00105.11      A    O
ATOM    430  CB  LEU A  52      -1.567  45.182  50.319  1.00105.11      A    C
ATOM    431  CG  LEU A  52      -2.233  46.235  51.223  1.00105.11      A    C
ATOM    432  CD1 LEU A  52      -3.135  45.671  52.326  1.00105.11      A    C
ATOM    433  CD2 LEU A  52      -1.185  47.187  51.799  1.00105.11      A    C
ATOM    434  N   THR A  53      -1.965  44.721  47.447  1.00 40.20      A    N
ATOM    435  CA  THR A  53      -1.525  44.502  46.077  1.00 40.20      A    C
ATOM    436  C   THR A  53      -0.018  44.411  45.995  1.00 40.20      A    C
ATOM    437  O   THR A  53       0.688  44.832  46.900  1.00 40.20      A    O
ATOM    438  CB  THR A  53      -2.022  45.651  45.195  1.00 40.20      A    C
ATOM    439  OG1 THR A  53      -1.298  46.864  45.473  1.00 40.20      A    O
ATOM    440  CG2 THR A  53      -3.534  45.856  45.326  1.00 40.20      A    C
ATOM    441  N   LEU A  54       0.455  43.894  44.848  1.00107.58      A    N
ATOM    442  CA  LEU A  54       1.903  43.797  44.664  1.00107.58      A    C
ATOM    443  C   LEU A  54       2.612  45.136  44.772  1.00107.58      A    C
ATOM    444  O   LEU A  54       3.643  45.276  45.415  1.00107.58      A    O
ATOM    445  CB  LEU A  54       2.209  43.140  43.318  1.00107.58      A    C
ATOM    446  CG  LEU A  54       3.399  42.171  43.279  1.00107.58      A    C
ATOM    447  CD1 LEU A  54       4.310  42.475  42.099  1.00107.58      A    C
ATOM    448  CD2 LEU A  54       4.166  42.045  44.592  1.00107.58      A    C
ATOM    449  N   GLU A  55       1.974  46.132  44.130  1.00 74.75      A    N
ATOM    450  CA  GLU A  55       2.530  47.481  44.187  1.00 74.75      A    C
ATOM    451  C   GLU A  55       2.544  48.069  45.586  1.00 74.75      A    C
ATOM    452  O   GLU A  55       3.477  48.738  46.020  1.00 74.75      A    O
ATOM    453  CB  GLU A  55       1.802  48.410  43.221  1.00 74.75      A    C
ATOM    454  CG  GLU A  55       2.593  49.694  42.939  1.00 74.75      A    C
ATOM    455  CD  GLU A  55       1.790  50.687  42.113  1.00 74.75      A    C
ATOM    456  OE1 GLU A  55       0.719  50.343  41.624  1.00 74.75      A    O
ATOM    457  OE2 GLU A  55       2.234  51.827  41.977  1.00 74.75      A    O
ATOM    458  N   ASP A  56       1.468  47.743  46.316  1.00 30.71      A    N
ATOM    459  CA  ASP A  56       1.498  48.155  47.713  1.00 30.71      A    C
ATOM    460  C   ASP A  56       2.624  47.523  48.482  1.00 30.71      A    C
ATOM    461  O   ASP A  56       3.354  48.206  49.179  1.00 30.71      A    O
ATOM    462  CB  ASP A  56       0.191  47.862  48.426  1.00 30.71      A    C
ATOM    463  CG  ASP A  56      -0.810  48.946  48.126  1.00 30.71      A    C
ATOM    464  OD1 ASP A  56      -0.505  50.114  48.399  1.00 30.71      A    O
ATOM    465  OD2 ASP A  56      -1.885  48.606  47.633  1.00 30.71      A    O
ATOM    466  N   ILE A  57       2.764  46.201  48.285  1.00100.96      A    N
ATOM    467  CA  ILE A  57       3.850  45.481  48.949  1.00100.96      A    C
ATOM    468  C   ILE A  57       5.219  46.053  48.619  1.00100.96      A    C
ATOM    469  O   ILE A  57       6.053  46.267  49.493  1.00100.96      A    O
ATOM    470  CB  ILE A  57       3.811  43.979  48.622  1.00100.96      A    C
ATOM    471  CG1 ILE A  57       2.437  43.371  48.908  1.00100.96      A    C
ATOM    472  CG2 ILE A  57       4.882  43.235  49.426  1.00100.96      A    C
ATOM    473  CD1 ILE A  57       2.313  41.923  48.429  1.00100.96      A    C
ATOM    474  N   ILE A  58       5.406  46.328  47.311  1.00106.76      A    N
ATOM    475  CA  ILE A  58       6.711  46.874  46.938  1.00106.76      A    C
ATOM    476  C   ILE A  58       7.012  48.205  47.607  1.00106.76      A    C
ATOM    477  O   ILE A  58       8.109  48.419  48.110  1.00106.76      A    O
ATOM    478  CB  ILE A  58       6.946  46.896  45.409  1.00106.76      A    C
ATOM    479  CG1 ILE A  58       8.309  47.481  45.035  1.00106.76      A    C
ATOM    480  CG2 ILE A  58       5.883  47.667  44.641  1.00106.76      A    C
ATOM    481  CD1 ILE A  58       8.526  47.515  43.523  1.00106.76      A    C
ATOM    482  N   LYS A  59       5.976  49.067  47.646  1.00 51.04      A    N
ATOM    483  CA  LYS A  59       6.160  50.345  48.334  1.00 51.04      A    C
ATOM    484  C   LYS A  59       6.397  50.206  49.835  1.00 51.04      A    C
ATOM    485  O   LYS A  59       7.324  50.775  50.411  1.00 51.04      A    O
ATOM    486  CB  LYS A  59       4.956  51.254  48.062  1.00 51.04      A    C
ATOM    487  CG  LYS A  59       4.838  51.690  46.600  1.00 51.04      A    C
ATOM    488  CD  LYS A  59       3.462  52.273  46.258  1.00 51.04      A    C
ATOM    489  CE  LYS A  59       3.417  52.767  44.812  1.00 51.04      A    C
ATOM    490  NZ  LYS A  59       2.035  52.901  44.331  1.00 51.04      A    N
ATOM    491  N   LYS A  60       5.494  49.409  50.438  1.00149.98      A    N
ATOM    492  CA  LYS A  60       5.393  49.340  51.897  1.00149.98      A    C
ATOM    493  C   LYS A  60       6.515  48.616  52.614  1.00149.98      A    C
ATOM    494  O   LYS A  60       6.923  49.016  53.695  1.00149.98      A    O
ATOM    495  CB  LYS A  60       4.078  48.706  52.377  1.00149.98      A    C
ATOM    496  CG  LYS A  60       2.754  49.304  51.896  1.00149.98      A    C
ATOM    497  CD  LYS A  60       2.508  50.772  52.240  1.00149.98      A    C
ATOM    498  CE  LYS A  60       1.155  51.242  51.685  1.00149.98      A    C
ATOM    499  NZ  LYS A  60       1.133  51.126  50.213  1.00149.98      A    N
ATOM    500  N   TYR A  61       6.975  47.512  52.004  1.00102.88      A    N
ATOM    501  CA  TYR A  61       7.823  46.645  52.818  1.00102.88      A    C
ATOM    502  C   TYR A  61       9.311  46.834  52.610  1.00102.88      A    C
ATOM    503  O   TYR A  61       9.765  47.694  51.850  1.00102.88      A    O
ATOM    504  CB  TYR A  61       7.391  45.180  52.655  1.00102.88      A    C
ATOM    505  CG  TYR A  61       6.137  44.939  53.463  1.00102.88      A    C
ATOM    506  CD1 TYR A  61       4.889  45.347  52.950  1.00102.88      A    C
ATOM    507  CD2 TYR A  61       6.256  44.328  54.727  1.00102.88      A    C
ATOM    508  CE1 TYR A  61       3.737  45.176  53.735  1.00102.88      A    C
ATOM    509  CE2 TYR A  61       5.103  44.138  55.505  1.00102.88      A    C
ATOM    510  CZ  TYR A  61       3.860  44.567  55.002  1.00102.88      A    C
ATOM    511  OH  TYR A  61       2.736  44.371  55.777  1.00102.88      A    O
ATOM    512  N   ASP A  62      10.027  45.969  53.349  1.00 58.81      A    N
ATOM    513  CA  ASP A  62      11.478  45.844  53.295  1.00 58.81      A    C
ATOM    514  C   ASP A  62      11.855  44.368  53.386  1.00 58.81      A    C
ATOM    515  O   ASP A  62      11.002  43.484  53.370  1.00 58.81      A    O
ATOM    516  CB  ASP A  62      12.123  46.672  54.420  1.00 58.81      A    C
ATOM    517  CG  ASP A  62      11.841  46.073  55.793  1.00 58.81      A    C
ATOM    518  OD1 ASP A  62      10.688  45.744  56.076  1.00 58.81      A    O
ATOM    519  OD2 ASP A  62      12.788  45.919  56.560  1.00 58.81      A    O
ATOM    520  N   GLY A  63      13.177  44.137  53.476  1.00 24.75      A    N
ATOM    521  CA  GLY A  63      13.644  42.777  53.732  1.00 24.75      A    C
ATOM    522  C   GLY A  63      13.366  41.814  52.596  1.00 24.75      A    C
ATOM    523  O   GLY A  63      13.239  42.185  51.433  1.00 24.75      A    O
ATOM    524  N   SER A  64      13.252  40.536  52.996  1.00 28.19      A    N
ATOM    525  CA  SER A  64      13.005  39.492  52.000  1.00 28.19      A    C
ATOM    526  C   SER A  64      11.701  39.677  51.251  1.00 28.19      A    C
ATOM    527  O   SER A  64      11.551  39.335  50.082  1.00 28.19      A    O
ATOM    528  CB  SER A  64      13.021  38.124  52.677  1.00 28.19      A    C
ATOM    529  OG  SER A  64      12.068  38.130  53.746  1.00 28.19      A    O
ATOM    530  N   ILE A  65      10.756  40.272  51.998  1.00 38.72      A    N
ATOM    531  CA  ILE A  65       9.447  40.529  51.414  1.00 38.72      A    C
ATOM    532  C   ILE A  65       9.537  41.489  50.247  1.00 38.72      A    C
ATOM    533  O   ILE A  65       9.033  41.238  49.157  1.00 38.72      A    O
ATOM    534  CB  ILE A  65       8.471  41.045  52.472  1.00 38.72      A    C
ATOM    535  CG1 ILE A  65       8.690  40.320  53.803  1.00 38.72      A    C
ATOM    536  CG2 ILE A  65       7.061  40.819  51.942  1.00 38.72      A    C
ATOM    537  CD1 ILE A  65       7.811  40.809  54.946  1.00 38.72      A    C
ATOM    538  N   HIS A  66      10.278  42.586  50.513  1.00 41.04      A    N
ATOM    539  CA  HIS A  66      10.528  43.512  49.408  1.00 41.04      A    C
ATOM    540  C   HIS A  66      11.233  42.835  48.252  1.00 41.04      A    C
ATOM    541  O   HIS A  66      10.846  42.984  47.105  1.00 41.04      A    O
ATOM    542  CB  HIS A  66      11.313  44.747  49.871  1.00 41.04      A    C
ATOM    543  CG  HIS A  66      11.603  45.681  48.714  1.00 41.04      A    C
ATOM    544  ND1 HIS A  66      10.710  46.545  48.192  1.00 41.04      A    N
ATOM    545  CD2 HIS A  66      12.800  45.782  47.995  1.00 41.04      A    C
ATOM    546  CE1 HIS A  66      11.336  47.178  47.152  1.00 41.04      A    C
ATOM    547  NE2 HIS A  66      12.616  46.714  47.030  1.00 41.04      A    N
ATOM    548  N   ASN A  67      12.269  42.055  48.611  1.00 50.29      A    N
ATOM    549  CA  ASN A  67      13.065  41.422  47.556  1.00 50.29      A    C
ATOM    550  C   ASN A  67      12.245  40.611  46.574  1.00 50.29      A    C
ATOM    551  O   ASN A  67      12.334  40.766  45.362  1.00 50.29      A    O
ATOM    552  CB  ASN A  67      14.171  40.548  48.149  1.00 50.29      A    C
ATOM    553  CG  ASN A  67      15.300  41.413  48.667  1.00 50.29      A    C
ATOM    554  OD1 ASN A  67      15.424  42.588  48.354  1.00 50.29      A    O
ATOM    555  ND2 ASN A  67      16.145  40.768  49.479  1.00 50.29      A    N
ATOM    556  N   ASN A  68      11.402  39.751  47.167  1.00 50.06      A    N
ATOM    557  CA  ASN A  68      10.559  38.928  46.304  1.00 50.06      A    C
ATOM    558  C   ASN A  68       9.528  39.727  45.535  1.00 50.06      A    C
ATOM    559  O   ASN A  68       9.365  39.572  44.332  1.00 50.06      A    O
ATOM    560  CB  ASN A  68       9.890  37.813  47.102  1.00 50.06      A    C
ATOM    561  CG  ASN A  68      10.919  36.778  47.506  1.00 50.06      A    C
ATOM    562  OD1 ASN A  68      11.358  35.955  46.717  1.00 50.06      A    O
ATOM    563  ND2 ASN A  68      11.228  36.797  48.804  1.00 50.06      A    N
ATOM    564  N   ALA A  69       8.855  40.629  46.276  1.00 44.79      A    N
ATOM    565  CA  ALA A  69       7.797  41.417  45.641  1.00 44.79      A    C
ATOM    566  C   ALA A  69       8.277  42.237  44.457  1.00 44.79      A    C
ATOM    567  O   ALA A  69       7.739  42.202  43.355  1.00 44.79      A    O
ATOM    568  CB  ALA A  69       7.169  42.372  46.654  1.00 44.79      A    C
ATOM    569  N   ALA A  70       9.367  42.963  44.748  1.00 39.88      A    N
ATOM    570  CA  ALA A  70       9.971  43.815  43.734  1.00 39.88      A    C
ATOM    571  C   ALA A  70      10.426  43.037  42.526  1.00 39.88      A    C
ATOM    572  O   ALA A  70      10.225  43.459  41.401  1.00 39.88      A    O
ATOM    573  CB  ALA A  70      11.161  44.585  44.299  1.00 39.88      A    C
ATOM    574  N   GLN A  71      11.001  41.849  42.793  1.00 59.56      A    N
ATOM    575  CA  GLN A  71      11.395  41.020  41.654  1.00 59.56      A    C
ATOM    576  C   GLN A  71      10.248  40.561  40.782  1.00 59.56      A    C
ATOM    577  O   GLN A  71      10.384  40.475  39.567  1.00 59.56      A    O
ATOM    578  CB  GLN A  71      12.213  39.809  42.096  1.00 59.56      A    C
ATOM    579  CG  GLN A  71      13.652  40.122  42.515  1.00 59.56      A    C
ATOM    580  CD  GLN A  71      14.493  40.520  41.315  1.00 59.56      A    C
ATOM    581  OE1 GLN A  71      14.566  41.673  40.907  1.00 59.56      A    O
ATOM    582  NE2 GLN A  71      15.176  39.502  40.774  1.00 59.56      A    N
ATOM    583  N   ILE A  72       9.102  40.293  41.437  1.00 42.73      A    N
ATOM    584  CA  ILE A  72       7.947  39.935  40.616  1.00 42.73      A    C
ATOM    585  C   ILE A  72       7.524  41.077  39.711  1.00 42.73      A    C
ATOM    586  O   ILE A  72       7.354  40.947  38.504  1.00 42.73      A    O
ATOM    587  CB  ILE A  72       6.748  39.503  41.458  1.00 42.73      A    C
ATOM    588  CG1 ILE A  72       7.114  38.543  42.580  1.00 42.73      A    C
ATOM    589  CG2 ILE A  72       5.732  38.863  40.524  1.00 42.73      A    C
ATOM    590  CD1 ILE A  72       6.009  38.428  43.625  1.00 42.73      A    C
ATOM    591  N   PHE A  73       7.393  42.248  40.361  1.00 46.05      A    N
ATOM    592  CA  PHE A  73       6.995  43.403  39.558  1.00 46.05      A    C
ATOM    593  C   PHE A  73       7.973  43.719  38.444  1.00 46.05      A    C
ATOM    594  O   PHE A  73       7.609  43.951  37.297  1.00 46.05      A    O
ATOM    595  CB  PHE A  73       6.753  44.646  40.421  1.00 46.05      A    C
ATOM    596  CG  PHE A  73       5.854  45.593  39.657  1.00 46.05      A    C
ATOM    597  CD1 PHE A  73       6.411  46.466  38.696  1.00 46.05      A    C
ATOM    598  CD2 PHE A  73       4.464  45.568  39.900  1.00 46.05      A    C
ATOM    599  CE1 PHE A  73       5.564  47.298  37.941  1.00 46.05      A    C
ATOM    600  CE2 PHE A  73       3.615  46.403  39.150  1.00 46.05      A    C
ATOM    601  CZ  PHE A  73       4.173  47.249  38.167  1.00 46.05      A    C
ATOM    602  N   ASN A  74       9.252  43.671  38.842  1.00 44.07      A    N
ATOM    603  CA  ASN A  74      10.324  43.980  37.901  1.00 44.07      A    C
ATOM    604  C   ASN A  74      10.326  43.041  36.714  1.00 44.07      A    C
ATOM    605  O   ASN A  74      10.458  43.454  35.570  1.00 44.07      A    O
ATOM    606  CB  ASN A  74      11.701  43.960  38.575  1.00 44.07      A    C
ATOM    607  CG  ASN A  74      11.871  45.086  39.581  1.00 44.07      A    C
ATOM    608  OD1 ASN A  74      11.132  46.062  39.613  1.00 44.07      A    O
ATOM    609  ND2 ASN A  74      12.900  44.892  40.419  1.00 44.07      A    N
ATOM    610  N   HIS A  75      10.134  41.743  37.027  1.00 63.48      A    N
ATOM    611  CA  HIS A  75      10.099  40.800  35.913  1.00 63.48      A    C
ATOM    612  C   HIS A  75       8.885  40.953  35.017  1.00 63.48      A    C
ATOM    613  O   HIS A  75       9.005  40.895  33.803  1.00 63.48      A    O
ATOM    614  CB  HIS A  75      10.262  39.344  36.362  1.00 63.48      A    C
ATOM    615  CG  HIS A  75      11.694  39.003  36.722  1.00 63.48      A    C
ATOM    616  ND1 HIS A  75      12.205  39.116  37.955  1.00 63.48      A    N
ATOM    617  CD2 HIS A  75      12.700  38.508  35.886  1.00 63.48      A    C
ATOM    618  CE1 HIS A  75      13.510  38.699  37.904  1.00 63.48      A    C
ATOM    619  NE2 HIS A  75      13.851  38.310  36.615  1.00 63.48      A    N
ATOM    620  N   ASN A  76       7.713  41.210  35.636  1.00 31.92      A    N
ATOM    621  CA  ASN A  76       6.531  41.449  34.793  1.00 31.92      A    C
ATOM    622  C   ASN A  76       6.728  42.615  33.841  1.00 31.92      A    C
ATOM    623  O   ASN A  76       6.419  42.571  32.656  1.00 31.92      A    O
ATOM    624  CB  ASN A  76       5.273  41.702  35.631  1.00 31.92      A    C
ATOM    625  CG  ASN A  76       4.810  40.436  36.324  1.00 31.92      A    C
ATOM    626  OD1 ASN A  76       4.550  39.409  35.715  1.00 31.92      A    O
ATOM    627  ND2 ASN A  76       4.688  40.563  37.647  1.00 31.92      A    N
ATOM    628  N   PHE A  77       7.327  43.665  34.430  1.00 68.62      A    N
ATOM    629  CA  PHE A  77       7.653  44.852  33.645  1.00 68.62      A    C
ATOM    630  C   PHE A  77       8.621  44.558  32.508  1.00 68.62      A    C
ATOM    631  O   PHE A  77       8.495  45.044  31.392  1.00 68.62      A    O
ATOM    632  CB  PHE A  77       8.200  45.928  34.586  1.00 68.62      A    C
ATOM    633  CG  PHE A  77       7.912  47.307  34.048  1.00 68.62      A    C
ATOM    634  CD1 PHE A  77       6.675  47.913  34.353  1.00 68.62      A    C
ATOM    635  CD2 PHE A  77       8.877  47.967  33.259  1.00 68.62      A    C
ATOM    636  CE1 PHE A  77       6.398  49.203  33.863  1.00 68.62      A    C
ATOM    637  CE2 PHE A  77       8.602  49.255  32.768  1.00 68.62      A    C
ATOM    638  CZ  PHE A  77       7.366  49.858  33.075  1.00 68.62      A    C
ATOM    639  N   PHE A  78       9.583  43.683  32.854  1.00 76.05      A    N
ATOM    640  CA  PHE A  78      10.564  43.200  31.883  1.00 76.05      A    C
ATOM    641  C   PHE A  78       9.925  42.488  30.704  1.00 76.05      A    C
ATOM    642  O   PHE A  78      10.206  42.776  29.548  1.00 76.05      A    O
ATOM    643  CB  PHE A  78      11.581  42.324  32.631  1.00 76.05      A    C
ATOM    644  CG  PHE A  78      12.531  41.579  31.725  1.00 76.05      A    C
ATOM    645  CD1 PHE A  78      13.458  42.286  30.929  1.00 76.05      A    C
ATOM    646  CD2 PHE A  78      12.472  40.169  31.703  1.00 76.05      A    C
ATOM    647  CE1 PHE A  78      14.342  41.569  30.101  1.00 76.05      A    C
ATOM    648  CE2 PHE A  78      13.356  39.454  30.875  1.00 76.05      A    C
ATOM    649  CZ  PHE A  78      14.285  40.160  30.084  1.00 76.05      A    C
ATOM    650  N   TRP A  79       9.016  41.561  31.058  1.00 74.34      A    N
ATOM    651  CA  TRP A  79       8.295  40.812  30.030  1.00 74.34      A    C
ATOM    652  C   TRP A  79       7.496  41.696  29.096  1.00 74.34      A    C
ATOM    653  O   TRP A  79       7.556  41.580  27.880  1.00 74.34      A    O
ATOM    654  CB  TRP A  79       7.364  39.769  30.659  1.00 74.34      A    C
ATOM    655  CG  TRP A  79       8.132  38.754  31.478  1.00 74.34      A    C
ATOM    656  CD1 TRP A  79       7.859  38.363  32.798  1.00 74.34      A    C
ATOM    657  CD2 TRP A  79       9.289  37.984  31.091  1.00 74.34      A    C
ATOM    658  NE1 TRP A  79       8.754  37.437  33.237  1.00 74.34      A    N
ATOM    659  CE2 TRP A  79       9.654  37.170  32.215  1.00 74.34      A    C
ATOM    660  CE3 TRP A  79      10.040  37.913  29.899  1.00 74.34      A    C
ATOM    661  CZ2 TRP A  79      10.764  36.306  32.128  1.00 74.34      A    C
ATOM    662  CZ3 TRP A  79      11.146  37.043  29.826  1.00 74.34      A    C
ATOM    663  CH2 TRP A  79      11.507  36.245  30.932  1.00 74.34      A    C
ATOM    664  N   LEU A  80       6.758  42.622  29.735  1.00113.73      A    N
ATOM    665  CA  LEU A  80       5.946  43.545  28.940  1.00113.73      A    C
ATOM    666  C   LEU A  80       6.751  44.533  28.118  1.00113.73      A    C
ATOM    667  O   LEU A  80       6.308  45.036  27.094  1.00113.73      A    O
ATOM    668  CB  LEU A  80       4.942  44.301  29.812  1.00113.73      A    C
ATOM    669  CG  LEU A  80       3.598  43.592  30.026  1.00113.73      A    C
ATOM    670  CD1 LEU A  80       3.702  42.313  30.859  1.00113.73      A    C
ATOM    671  CD2 LEU A  80       2.559  44.548  30.611  1.00113.73      A    C
ATOM    672  N   GLY A  81       7.986  44.764  28.599  1.00 59.23      A    N
ATOM    673  CA  GLY A  81       8.887  45.618  27.834  1.00 59.23      A    C
ATOM    674  C   GLY A  81       9.327  45.027  26.509  1.00 59.23      A    C
ATOM    675  O   GLY A  81       9.937  45.702  25.692  1.00 59.23      A    O
ATOM    676  N   LEU A  82       9.011  43.731  26.342  1.00 77.03      A    N
ATOM    677  CA  LEU A  82       9.448  42.995  25.165  1.00 77.03      A    C
ATOM    678  C   LEU A  82       8.268  42.487  24.354  1.00 77.03      A    C
ATOM    679  O   LEU A  82       7.153  42.449  24.856  1.00 77.03      A    O
ATOM    680  CB  LEU A  82      10.295  41.834  25.674  1.00 77.03      A    C
ATOM    681  CG  LEU A  82      11.504  42.285  26.504  1.00 77.03      A    C
ATOM    682  CD1 LEU A  82      12.427  41.116  26.849  1.00 77.03      A    C
ATOM    683  CD2 LEU A  82      12.250  43.455  25.857  1.00 77.03      A    C
ATOM    684  N   LYS A  83       8.555  42.088  23.095  1.00152.76      A    N
ATOM    685  CA  LYS A  83       7.553  41.422  22.249  1.00152.76      A    C
ATOM    686  C   LYS A  83       8.188  40.884  20.980  1.00152.76      A    C
ATOM    687  O   LYS A  83       9.272  41.298  20.587  1.00152.76      A    O
ATOM    688  CB  LYS A  83       6.398  42.357  21.845  1.00152.76      A    C
ATOM    689  CG  LYS A  83       5.060  42.087  22.552  1.00152.76      A    C
ATOM    690  CD  LYS A  83       4.385  40.761  22.185  1.00152.76      A    C
ATOM    691  CE  LYS A  83       3.856  40.708  20.748  1.00152.76      A    C
ATOM    692  NZ  LYS A  83       3.340  39.356  20.452  1.00152.76      A    N
ATOM    693  N   GLU A  84       7.454  39.955  20.335  1.00 57.90      A    N
ATOM    694  CA  GLU A  84       7.811  39.632  18.949  1.00 57.90      A    C
ATOM    695  C   GLU A  84       7.466  40.825  18.082  1.00 57.90      A    C
ATOM    696  O   GLU A  84       6.705  41.683  18.516  1.00 57.90      A    O
ATOM    697  CB  GLU A  84       7.046  38.403  18.435  1.00 57.90      A    C
ATOM    698  CG  GLU A  84       5.548  38.703  18.321  1.00 57.90      A    C
ATOM    699  CD  GLU A  84       4.752  37.604  17.674  1.00 57.90      A    C
ATOM    700  OE1 GLU A  84       4.741  36.501  18.200  1.00 57.90      A    O
ATOM    701  OE2 GLU A  84       4.112  37.878  16.662  1.00 57.90      A    O
ATOM    702  N   GLN A  85       8.032  40.839  16.857  1.00127.58      A    N
ATOM    703  CA  GLN A  85       7.726  41.916  15.905  1.00127.58      A    C
ATOM    704  C   GLN A  85       7.804  43.320  16.495  1.00127.58      A    C
ATOM    705  O   GLN A  85       6.966  44.186  16.284  1.00127.58      A    O
ATOM    706  CB  GLN A  85       6.409  41.662  15.135  1.00127.58      A    C
ATOM    707  CG  GLN A  85       5.107  41.730  15.950  1.00127.58      A    C
ATOM    708  CD  GLN A  85       3.908  41.478  15.073  1.00127.58      A    C
ATOM    709  OE1 GLN A  85       3.617  42.210  14.139  1.00127.58      A    O
ATOM    710  NE2 GLN A  85       3.184  40.416  15.443  1.00127.58      A    N
ATOM    711  N   GLY A  86       8.882  43.478  17.275  1.00 39.93      A    N
ATOM    712  CA  GLY A  86       9.122  44.757  17.921  1.00 39.93      A    C
ATOM    713  C   GLY A  86      10.535  45.182  17.613  1.00 39.93      A    C
ATOM    714  O   GLY A  86      11.084  44.847  16.569  1.00 39.93      A    O
ATOM    715  N   GLY A  87      11.102  45.915  18.578  1.00 21.32      A    N
ATOM    716  CA  GLY A  87      12.459  46.403  18.384  1.00 21.32      A    C
ATOM    717  C   GLY A  87      12.529  47.494  17.351  1.00 21.32      A    C
ATOM    718  O   GLY A  87      11.541  48.149  17.042  1.00 21.32      A    O
ATOM    719  N   GLY A  88      13.751  47.658  16.823  1.00 19.65      A    N
ATOM    720  CA  GLY A  88      13.920  48.706  15.824  1.00 19.65      A    C
ATOM    721  C   GLY A  88      13.812  50.091  16.430  1.00 19.65      A    C
ATOM    722  O   GLY A  88      13.833  50.269  17.643  1.00 19.65      A    O
ATOM    723  N   MET A  89      13.688  51.065  15.514  1.00 37.42      A    N
ATOM    724  CA  MET A  89      13.507  52.442  15.969  1.00 37.42      A    C
ATOM    725  C   MET A  89      12.200  52.607  16.721  1.00 37.42      A    C
ATOM    726  O   MET A  89      11.207  51.959  16.416  1.00 37.42      A    O
ATOM    727  CB  MET A  89      13.515  53.406  14.777  1.00 37.42      A    C
ATOM    728  CG  MET A  89      14.823  53.439  13.987  1.00 37.42      A    C
ATOM    729  SD  MET A  89      14.751  54.604  12.615  1.00 37.42      A    S
ATOM    730  CE  MET A  89      13.397  53.845  11.701  1.00 37.42      A    C
ATOM    731  N   PRO A  90      12.228  53.508  17.722  1.00 87.76      A    N
ATOM    732  CA  PRO A  90      10.974  53.900  18.362  1.00 87.76      A    C
ATOM    733  C   PRO A  90      10.139  54.744  17.428  1.00 87.76      A    C
ATOM    734  O   PRO A  90      10.656  55.432  16.557  1.00 87.76      A    O
ATOM    735  CB  PRO A  90      11.461  54.692  19.577  1.00 87.76      A    C
ATOM    736  CG  PRO A  90      12.808  55.273  19.162  1.00 87.76      A    C
ATOM    737  CD  PRO A  90      13.391  54.182  18.277  1.00 87.76      A    C
ATOM    738  N   TYR A  91       8.824  54.689  17.670  1.00138.79      A    N
ATOM    739  CA  TYR A  91       8.010  55.697  17.007  1.00138.79      A    C
ATOM    740  C   TYR A  91       6.882  56.159  17.904  1.00138.79      A    C
ATOM    741  O   TYR A  91       6.662  55.627  18.989  1.00138.79      A    O
ATOM    742  CB  TYR A  91       7.556  55.265  15.596  1.00138.79      A    C
ATOM    743  CG  TYR A  91       6.468  54.218  15.619  1.00138.79      A    C
ATOM    744  CD1 TYR A  91       6.780  52.897  16.000  1.00138.79      A    C
ATOM    745  CD2 TYR A  91       5.163  54.601  15.252  1.00138.79      A    C
ATOM    746  CE1 TYR A  91       5.754  51.939  16.034  1.00138.79      A    C
ATOM    747  CE2 TYR A  91       4.139  53.641  15.280  1.00138.79      A    C
ATOM    748  CZ  TYR A  91       4.446  52.325  15.679  1.00138.79      A    C
ATOM    749  OH  TYR A  91       3.433  51.390  15.724  1.00138.79      A    O
ATOM    750  N   GLY A  92       6.188  57.196  17.417  1.00 26.96      A    N
ATOM    751  CA  GLY A  92       5.155  57.776  18.270  1.00 26.96      A    C
ATOM    752  C   GLY A  92       5.765  58.694  19.307  1.00 26.96      A    C
ATOM    753  O   GLY A  92       6.870  59.205  19.127  1.00 26.96      A    O
ATOM    754  N   GLU A  93       5.017  58.843  20.415  1.00121.06      A    N
ATOM    755  CA  GLU A  93       5.451  59.804  21.431  1.00121.06      A    C
ATOM    756  C   GLU A  93       6.816  59.527  22.005  1.00121.06      A    C
ATOM    757  O   GLU A  93       7.614  60.425  22.246  1.00121.06      A    O
ATOM    758  CB  GLU A  93       4.457  59.926  22.587  1.00121.06      A    C
ATOM    759  CG  GLU A  93       3.460  61.077  22.428  1.00121.06      A    C
ATOM    760  CD  GLU A  93       2.417  60.731  21.385  1.00121.06      A    C
ATOM    761  OE1 GLU A  93       1.373  60.204  21.761  1.00121.06      A    O
ATOM    762  OE2 GLU A  93       2.644  60.986  20.205  1.00121.06      A    O
ATOM    763  N   ILE A  94       7.084  58.223  22.184  1.00 64.47      A    N
ATOM    764  CA  ILE A  94       8.386  57.917  22.753  1.00 64.47      A    C
ATOM    765  C   ILE A  94       9.545  58.307  21.854  1.00 64.47      A    C
ATOM    766  O   ILE A  94      10.570  58.782  22.322  1.00 64.47      A    O
ATOM    767  CB  ILE A  94       8.484  56.474  23.262  1.00 64.47      A    C
ATOM    768  CG1 ILE A  94       9.745  56.413  24.126  1.00 64.47      A    C
ATOM    769  CG2 ILE A  94       8.492  55.459  22.107  1.00 64.47      A    C
ATOM    770  CD1 ILE A  94      10.095  55.047  24.674  1.00 64.47      A    C
ATOM    771  N   LYS A  95       9.321  58.163  20.528  1.00 85.43      A    N
ATOM    772  CA  LYS A  95      10.367  58.652  19.626  1.00 85.43      A    C
ATOM    773  C   LYS A  95      10.694  60.111  19.876  1.00 85.43      A    C
ATOM    774  O   LYS A  95      11.839  60.511  20.028  1.00 85.43      A    O
ATOM    775  CB  LYS A  95       9.985  58.507  18.152  1.00 85.43      A    C
ATOM    776  CG  LYS A  95      11.162  58.831  17.222  1.00 85.43      A    C
ATOM    777  CD  LYS A  95      10.798  59.051  15.751  1.00 85.43      A    C
ATOM    778  CE  LYS A  95      10.572  60.519  15.355  1.00 85.43      A    C
ATOM    779  NZ  LYS A  95       9.350  61.071  15.961  1.00 85.43      A    N
ATOM    780  N   GLU A  96       9.598  60.893  19.923  1.00 82.80      A    N
ATOM    781  CA  GLU A  96       9.800  62.330  20.113  1.00 82.80      A    C
ATOM    782  C   GLU A  96      10.480  62.682  21.420  1.00 82.80      A    C
ATOM    783  O   GLU A  96      11.410  63.476  21.488  1.00 82.80      A    O
ATOM    784  CB  GLU A  96       8.477  63.078  20.023  1.00 82.80      A    C
ATOM    785  CG  GLU A  96       7.791  62.949  18.666  1.00 82.80      A    C
ATOM    786  CD  GLU A  96       6.481  63.700  18.718  1.00 82.80      A    C
ATOM    787  OE1 GLU A  96       6.359  64.714  18.034  1.00 82.80      A    O
ATOM    788  OE2 GLU A  96       5.591  63.266  19.444  1.00 82.80      A    O
ATOM    789  N   LYS A  97       9.977  62.021  22.474  1.00119.15      A    N
ATOM    790  CA  LYS A  97      10.502  62.330  23.797  1.00119.15      A    C
ATOM    791  C   LYS A  97      11.954  61.938  23.994  1.00119.15      A    C
ATOM    792  O   LYS A  97      12.735  62.648  24.616  1.00119.15      A    O
ATOM    793  CB  LYS A  97       9.587  61.737  24.864  1.00119.15      A    C
ATOM    794  CG  LYS A  97       9.775  62.431  26.212  1.00119.15      A    C
ATOM    795  CD  LYS A  97       8.574  62.237  27.126  1.00119.15      A    C
ATOM    796  CE  LYS A  97       8.724  62.877  28.507  1.00119.15      A    C
ATOM    797  NZ  LYS A  97       8.899  64.341  28.452  1.00119.15      A    N
ATOM    798  N   LEU A  98      12.293  60.784  23.387  1.00 82.71      A    N
ATOM    799  CA  LEU A  98      13.695  60.367  23.369  1.00 82.71      A    C
ATOM    800  C   LEU A  98      14.570  61.375  22.658  1.00 82.71      A    C
ATOM    801  O   LEU A  98      15.645  61.728  23.123  1.00 82.71      A    O
ATOM    802  CB  LEU A  98      13.882  59.001  22.698  1.00 82.71      A    C
ATOM    803  CG  LEU A  98      13.390  57.784  23.486  1.00 82.71      A    C
ATOM    804  CD1 LEU A  98      13.411  56.522  22.629  1.00 82.71      A    C
ATOM    805  CD2 LEU A  98      14.191  57.544  24.758  1.00 82.71      A    C
ATOM    806  N   ASP A  99      14.033  61.865  21.526  1.00 67.45      A    N
ATOM    807  CA  ASP A  99      14.785  62.887  20.799  1.00 67.45      A    C
ATOM    808  C   ASP A  99      15.037  64.135  21.616  1.00 67.45      A    C
ATOM    809  O   ASP A  99      16.139  64.655  21.667  1.00 67.45      A    O
ATOM    810  CB  ASP A  99      14.111  63.269  19.477  1.00 67.45      A    C
ATOM    811  CG  ASP A  99      14.613  62.432  18.310  1.00 67.45      A    C
ATOM    812  OD1 ASP A  99      13.931  62.405  17.285  1.00 67.45      A    O
ATOM    813  OD2 ASP A  99      15.677  61.816  18.413  1.00 67.45      A    O
ATOM    814  N   GLU A 100      13.977  64.580  22.312  1.00 48.13      A    N
ATOM    815  CA  GLU A 100      14.171  65.751  23.172  1.00 48.13      A    C
ATOM    816  C   GLU A 100      15.189  65.511  24.277  1.00 48.13      A    C
ATOM    817  O   GLU A 100      16.128  66.266  24.498  1.00 48.13      A    O
ATOM    818  CB  GLU A 100      12.839  66.178  23.794  1.00 48.13      A    C
ATOM    819  CG  GLU A 100      12.935  67.442  24.661  1.00 48.13      A    C
ATOM    820  CD  GLU A 100      11.686  67.586  25.511  1.00 48.13      A    C
ATOM    821  OE1 GLU A 100      10.585  67.526  24.965  1.00 48.13      A    O
ATOM    822  OE2 GLU A 100      11.817  67.750  26.726  1.00 48.13      A    O
ATOM    823  N   SER A 101      14.941  64.393  24.978  1.00106.03      A    N
ATOM    824  CA  SER A 101      15.737  64.120  26.164  1.00106.03      A    C
ATOM    825  C   SER A 101      17.195  63.803  25.918  1.00106.03      A    C
ATOM    826  O   SER A 101      18.066  64.311  26.621  1.00106.03      A    O
ATOM    827  CB  SER A 101      15.100  63.037  27.047  1.00106.03      A    C
ATOM    828  OG  SER A 101      15.757  63.036  28.328  1.00106.03      A    O
ATOM    829  N   PHE A 102      17.377  62.927  24.918  1.00115.74      A    N
ATOM    830  CA  PHE A 102      18.684  62.363  24.588  1.00115.74      A    C
ATOM    831  C   PHE A 102      19.380  62.985  23.394  1.00115.74      A    C
ATOM    832  O   PHE A 102      20.552  62.723  23.148  1.00115.74      A    O
ATOM    833  CB  PHE A 102      18.558  60.857  24.347  1.00115.74      A    C
ATOM    834  CG  PHE A 102      18.024  60.191  25.590  1.00115.74      A    C
ATOM    835  CD1 PHE A 102      18.934  59.765  26.578  1.00115.74      A    C
ATOM    836  CD2 PHE A 102      16.633  60.021  25.753  1.00115.74      A    C
ATOM    837  CE1 PHE A 102      18.445  59.189  27.766  1.00115.74      A    C
ATOM    838  CE2 PHE A 102      16.143  59.450  26.942  1.00115.74      A    C
ATOM    839  CZ  PHE A 102      17.053  59.051  27.942  1.00115.74      A    C
ATOM    840  N   ASN A 103      18.594  63.785  22.641  1.00129.80      A    N
ATOM    841  CA  ASN A 103      19.011  64.390  21.366  1.00129.80      A    C
ATOM    842  C   ASN A 103      18.819  63.483  20.161  1.00129.80      A    C
ATOM    843  O   ASN A 103      18.667  63.952  19.042  1.00129.80      A    O
ATOM    844  CB  ASN A 103      20.417  65.025  21.397  1.00129.80      A    C
ATOM    845  CG  ASN A 103      20.716  65.797  20.125  1.00129.80      A    C
ATOM    846  OD1 ASN A 103      20.401  66.969  19.987  1.00129.80      A    O
ATOM    847  ND2 ASN A 103      21.376  65.089  19.199  1.00129.80      A    N
ATOM    848  N   SER A 104      18.845  62.167  20.431  1.00 50.16      A    N
ATOM    849  CA  SER A 104      18.617  61.217  19.347  1.00 50.16      A    C
ATOM    850  C   SER A 104      18.356  59.845  19.914  1.00 50.16      A    C
ATOM    851  O   SER A 104      18.722  59.545  21.048  1.00 50.16      A    O
ATOM    852  CB  SER A 104      19.798  61.157  18.361  1.00 50.16      A    C
ATOM    853  OG  SER A 104      20.968  60.612  18.990  1.00 50.16      A    O
ATOM    854  N   PHE A 105      17.758  58.998  19.056  1.00 57.68      A    N
ATOM    855  CA  PHE A 105      17.623  57.602  19.465  1.00 57.68      A    C
ATOM    856  C   PHE A 105      18.963  56.926  19.688  1.00 57.68      A    C
ATOM    857  O   PHE A 105      19.167  56.213  20.660  1.00 57.68      A    O
ATOM    858  CB  PHE A 105      16.778  56.803  18.462  1.00 57.68      A    C
ATOM    859  CG  PHE A 105      16.736  55.339  18.856  1.00 57.68      A    C
ATOM    860  CD1 PHE A 105      16.229  54.964  20.122  1.00 57.68      A    C
ATOM    861  CD2 PHE A 105      17.228  54.372  17.953  1.00 57.68      A    C
ATOM    862  CE1 PHE A 105      16.216  53.605  20.489  1.00 57.68      A    C
ATOM    863  CE2 PHE A 105      17.215  53.012  18.320  1.00 57.68      A    C
ATOM    864  CZ  PHE A 105      16.708  52.643  19.583  1.00 57.68      A    C
ATOM    865  N   GLU A 106      19.881  57.193  18.743  1.00 71.88      A    N
ATOM    866  CA  GLU A 106      21.191  56.552  18.857  1.00 71.88      A    C
ATOM    867  C   GLU A 106      21.917  56.899  20.136  1.00 71.88      A    C
ATOM    868  O   GLU A 106      22.518  56.047  20.779  1.00 71.88      A    O
ATOM    869  CB  GLU A 106      22.061  56.890  17.657  1.00 71.88      A    C
ATOM    870  CG  GLU A 106      21.493  56.320  16.355  1.00 71.88      A    C
ATOM    871  CD  GLU A 106      22.099  57.014  15.147  1.00 71.88      A    C
ATOM    872  OE1 GLU A 106      22.667  58.098  15.295  1.00 71.88      A    O
ATOM    873  OE2 GLU A 106      21.984  56.469  14.052  1.00 71.88      A    O
ATOM    874  N   ASN A 107      21.784  58.191  20.510  1.00 36.17      A    N
ATOM    875  CA  ASN A 107      22.379  58.588  21.789  1.00 36.17      A    C
ATOM    876  C   ASN A 107      21.825  57.792  22.945  1.00 36.17      A    C
ATOM    877  O   ASN A 107      22.559  57.226  23.743  1.00 36.17      A    O
ATOM    878  CB  ASN A 107      22.180  60.070  22.083  1.00 36.17      A    C
ATOM    879  CG  ASN A 107      23.281  60.898  21.460  1.00 36.17      A    C
ATOM    880  OD1 ASN A 107      24.203  60.412  20.819  1.00 36.17      A    O
ATOM    881  ND2 ASN A 107      23.135  62.207  21.695  1.00 36.17      A    N
ATOM    882  N   PHE A 108      20.478  57.719  22.954  1.00 64.34      A    N
ATOM    883  CA  PHE A 108      19.824  56.924  23.993  1.00 64.34      A    C
ATOM    884  C   PHE A 108      20.315  55.490  24.041  1.00 64.34      A    C
ATOM    885  O   PHE A 108      20.680  54.974  25.084  1.00 64.34      A    O
ATOM    886  CB  PHE A 108      18.292  56.971  23.831  1.00 64.34      A    C
ATOM    887  CG  PHE A 108      17.635  55.908  24.687  1.00 64.34      A    C
ATOM    888  CD1 PHE A 108      17.659  56.019  26.094  1.00 64.34      A    C
ATOM    889  CD2 PHE A 108      17.050  54.791  24.051  1.00 64.34      A    C
ATOM    890  CE1 PHE A 108      17.131  54.976  26.876  1.00 64.34      A    C
ATOM    891  CE2 PHE A 108      16.522  53.747  24.832  1.00 64.34      A    C
ATOM    892  CZ  PHE A 108      16.584  53.843  26.237  1.00 64.34      A    C
ATOM    893  N   LYS A 109      20.301  54.867  22.854  1.00 45.31      A    N
ATOM    894  CA  LYS A 109      20.680  53.462  22.763  1.00 45.31      A    C
ATOM    895  C   LYS A 109      22.082  53.208  23.280  1.00 45.31      A    C
ATOM    896  O   LYS A 109      22.334  52.266  24.018  1.00 45.31      A    O
ATOM    897  CB  LYS A 109      20.507  52.987  21.318  1.00 45.31      A    C
ATOM    898  CG  LYS A 109      20.837  51.513  21.076  1.00 45.31      A    C
ATOM    899  CD  LYS A 109      20.523  51.091  19.642  1.00 45.31      A    C
ATOM    900  CE  LYS A 109      20.927  49.648  19.347  1.00 45.31      A    C
ATOM    901  NZ  LYS A 109      20.481  49.285  17.995  1.00 45.31      A    N
ATOM    902  N   ASN A 110      22.982  54.126  22.884  1.00 46.86      A    N
ATOM    903  CA  ASN A 110      24.352  54.002  23.372  1.00 46.86      A    C
ATOM    904  C   ASN A 110      24.499  54.202  24.871  1.00 46.86      A    C
ATOM    905  O   ASN A 110      25.167  53.440  25.557  1.00 46.86      A    O
ATOM    906  CB  ASN A 110      25.310  54.913  22.592  1.00 46.86      A    C
ATOM    907  CG  ASN A 110      26.758  54.705  23.028  1.00 46.86      A    C
ATOM    908  OD1 ASN A 110      27.514  55.646  23.217  1.00 46.86      A    O
ATOM    909  ND2 ASN A 110      27.125  53.428  23.199  1.00 46.86      A    N
ATOM    910  N   GLU A 111      23.830  55.250  25.365  1.00 34.10      A    N
ATOM    911  CA  GLU A 111      23.925  55.493  26.806  1.00 34.10      A    C
ATOM    912  C   GLU A 111      23.346  54.356  27.632  1.00 34.10      A    C
ATOM    913  O   GLU A 111      23.901  53.900  28.625  1.00 34.10      A    O
ATOM    914  CB  GLU A 111      23.231  56.802  27.162  1.00 34.10      A    C
ATOM    915  CG  GLU A 111      23.900  58.040  26.555  1.00 34.10      A    C
ATOM    916  CD  GLU A 111      23.065  59.292  26.786  1.00 34.10      A    C
ATOM    917  OE1 GLU A 111      22.027  59.221  27.446  1.00 34.10      A    O
ATOM    918  OE2 GLU A 111      23.461  60.348  26.294  1.00 34.10      A    O
ATOM    919  N   PHE A 112      22.199  53.885  27.120  1.00 63.45      A    N
ATOM    920  CA  PHE A 112      21.493  52.769  27.736  1.00 63.45      A    C
ATOM    921  C   PHE A 112      22.329  51.505  27.745  1.00 63.45      A    C
ATOM    922  O   PHE A 112      22.507  50.857  28.768  1.00 63.45      A    O
ATOM    923  CB  PHE A 112      20.168  52.553  26.999  1.00 63.45      A    C
ATOM    924  CG  PHE A 112      19.124  51.875  27.853  1.00 63.45      A    C
ATOM    925  CD1 PHE A 112      18.617  52.538  28.992  1.00 63.45      A    C
ATOM    926  CD2 PHE A 112      18.643  50.603  27.473  1.00 63.45      A    C
ATOM    927  CE1 PHE A 112      17.584  51.938  29.738  1.00 63.45      A    C
ATOM    928  CE2 PHE A 112      17.620  49.996  28.226  1.00 63.45      A    C
ATOM    929  CZ  PHE A 112      17.090  50.676  29.344  1.00 63.45      A    C
ATOM    930  N   ILE A 113      22.891  51.200  26.558  1.00 83.70      A    N
ATOM    931  CA  ILE A 113      23.741  50.009  26.491  1.00 83.70      A    C
ATOM    932  C   ILE A 113      24.945  50.091  27.410  1.00 83.70      A    C
ATOM    933  O   ILE A 113      25.343  49.117  28.040  1.00 83.70      A    O
ATOM    934  CB  ILE A 113      24.156  49.641  25.044  1.00 83.70      A    C
ATOM    935  CG1 ILE A 113      24.832  48.271  24.973  1.00 83.70      A    C
ATOM    936  CG2 ILE A 113      25.109  50.645  24.398  1.00 83.70      A    C
ATOM    937  CD1 ILE A 113      25.023  47.767  23.541  1.00 83.70      A    C
ATOM    938  N   LYS A 114      25.486  51.322  27.487  1.00 68.06      A    N
ATOM    939  CA  LYS A 114      26.652  51.531  28.334  1.00 68.06      A    C
ATOM    940  C   LYS A 114      26.357  51.246  29.787  1.00 68.06      A    C
ATOM    941  O   LYS A 114      27.073  50.510  30.451  1.00 68.06      A    O
ATOM    942  CB  LYS A 114      27.199  52.947  28.145  1.00 68.06      A    C
ATOM    943  CG  LYS A 114      28.509  53.207  28.891  1.00 68.06      A    C
ATOM    944  CD  LYS A 114      29.065  54.601  28.607  1.00 68.06      A    C
ATOM    945  CE  LYS A 114      30.382  54.865  29.337  1.00 68.06      A    C
ATOM    946  NZ  LYS A 114      30.876  56.199  28.967  1.00 68.06      A    N
ATOM    947  N   GLN A 115      25.244  51.835  30.251  1.00 81.46      A    N
ATOM    948  CA  GLN A 115      24.937  51.604  31.657  1.00 81.46      A    C
ATOM    949  C   GLN A 115      24.526  50.172  31.979  1.00 81.46      A    C
ATOM    950  O   GLN A 115      24.921  49.598  32.987  1.00 81.46      A    O
ATOM    951  CB  GLN A 115      23.987  52.693  32.165  1.00 81.46      A    C
ATOM    952  CG  GLN A 115      22.505  52.499  31.882  1.00 81.46      A    C
ATOM    953  CD  GLN A 115      21.854  51.984  33.144  1.00 81.46      A    C
ATOM    954  OE1 GLN A 115      22.412  51.240  33.931  1.00 81.46      A    O
ATOM    955  NE2 GLN A 115      20.624  52.450  33.318  1.00 81.46      A    N
ATOM    956  N   ALA A 116      23.791  49.575  31.017  1.00 34.14      A    N
ATOM    957  CA  ALA A 116      23.454  48.158  31.172  1.00 34.14      A    C
ATOM    958  C   ALA A 116      24.677  47.268  31.281  1.00 34.14      A    C
ATOM    959  O   ALA A 116      24.807  46.388  32.128  1.00 34.14      A    O
ATOM    960  CB  ALA A 116      22.651  47.667  29.973  1.00 34.14      A    C
ATOM    961  N   SER A 117      25.610  47.569  30.367  1.00 79.59      A    N
ATOM    962  CA  SER A 117      26.855  46.808  30.378  1.00 79.59      A    C
ATOM    963  C   SER A 117      27.708  47.075  31.602  1.00 79.59      A    C
ATOM    964  O   SER A 117      28.348  46.188  32.148  1.00 79.59      A    O
ATOM    965  CB  SER A 117      27.660  47.064  29.104  1.00 79.59      A    C
ATOM    966  OG  SER A 117      26.837  46.808  27.961  1.00 79.59      A    O
ATOM    967  N   GLY A 118      27.658  48.349  32.020  1.00 43.87      A    N
ATOM    968  CA  GLY A 118      28.499  48.798  33.123  1.00 43.87      A    C
ATOM    969  C   GLY A 118      28.085  48.302  34.493  1.00 43.87      A    C
ATOM    970  O   GLY A 118      28.913  48.149  35.381  1.00 43.87      A    O
ATOM    971  N   HIS A 119      26.765  48.058  34.637  1.00 65.36      A    N
ATOM    972  CA  HIS A 119      26.259  47.672  35.956  1.00 65.36      A    C
ATOM    973  C   HIS A 119      26.986  46.487  36.574  1.00 65.36      A    C
ATOM    974  O   HIS A 119      27.039  45.397  36.009  1.00 65.36      A    O
ATOM    975  CB  HIS A 119      24.755  47.400  35.877  1.00 65.36      A    C
ATOM    976  CG  HIS A 119      24.144  47.352  37.258  1.00 65.36      A    C
ATOM    977  ND1 HIS A 119      23.666  48.439  37.885  1.00 65.36      A    N
ATOM    978  CD2 HIS A 119      23.965  46.239  38.084  1.00 65.36      A    C
ATOM    979  CE1 HIS A 119      23.181  48.030  39.096  1.00 65.36      A    C
ATOM    980  NE2 HIS A 119      23.366  46.679  39.214  1.00 65.36      A    N
ATOM    981  N   PHE A 120      27.542  46.767  37.760  1.00 62.49      A    N
ATOM    982  CA  PHE A 120      28.268  45.723  38.469  1.00 62.49      A    C
ATOM    983  C   PHE A 120      27.328  44.989  39.399  1.00 62.49      A    C
ATOM    984  O   PHE A 120      26.560  45.606  40.122  1.00 62.49      A    O
ATOM    985  CB  PHE A 120      29.433  46.362  39.233  1.00 62.49      A    C
ATOM    986  CG  PHE A 120      30.311  45.316  39.878  1.00 62.49      A    C
ATOM    987  CD1 PHE A 120      31.256  44.624  39.091  1.00 62.49      A    C
ATOM    988  CD2 PHE A 120      30.172  45.052  41.258  1.00 62.49      A    C
ATOM    989  CE1 PHE A 120      32.083  43.658  39.693  1.00 62.49      A    C
ATOM    990  CE2 PHE A 120      30.998  44.086  41.862  1.00 62.49      A    C
ATOM    991  CZ  PHE A 120      31.947  43.405  41.074  1.00 62.49      A    C
ATOM    992  N   GLY A 121      27.419  43.652  39.338  1.00 37.91      A    N
ATOM    993  CA  GLY A 121      26.500  42.876  40.166  1.00 37.91      A    C
ATOM    994  C   GLY A 121      25.151  42.692  39.501  1.00 37.91      A    C
ATOM    995  O   GLY A 121      25.000  42.877  38.297  1.00 37.91      A    O
ATOM    996  N   SER A 122      24.183  42.305  40.344  1.00 55.95      A    N
ATOM    997  CA  SER A 122      22.832  42.091  39.827  1.00 55.95      A    C
ATOM    998  C   SER A 122      22.023  43.371  39.830  1.00 55.95      A    C
ATOM    999  O   SER A 122      22.168  44.194  40.717  1.00 55.95      A    O
ATOM   1000  CB  SER A 122      22.141  41.030  40.680  1.00 55.95      A    C
ATOM   1001  OG  SER A 122      22.892  39.812  40.636  1.00 55.95      A    O
ATOM   1002  N   GLY A 123      21.163  43.526  38.817  1.00 44.20      A    N
ATOM   1003  CA  GLY A 123      20.380  44.756  38.826  1.00 44.20      A    C
ATOM   1004  C   GLY A 123      19.532  44.914  37.587  1.00 44.20      A    C
ATOM   1005  O   GLY A 123      19.328  43.978  36.821  1.00 44.20      A    O
ATOM   1006  N   TRP A 124      19.044  46.151  37.437  1.00 81.36      A    N
ATOM   1007  CA  TRP A 124      18.109  46.436  36.356  1.00 81.36      A    C
ATOM   1008  C   TRP A 124      18.441  47.775  35.752  1.00 81.36      A    C
ATOM   1009  O   TRP A 124      18.913  48.684  36.429  1.00 81.36      A    O
ATOM   1010  CB  TRP A 124      16.668  46.514  36.869  1.00 81.36      A    C
ATOM   1011  CG  TRP A 124      16.168  45.202  37.426  1.00 81.36      A    C
ATOM   1012  CD1 TRP A 124      16.363  44.688  38.718  1.00 81.36      A    C
ATOM   1013  CD2 TRP A 124      15.369  44.216  36.749  1.00 81.36      A    C
ATOM   1014  NE1 TRP A 124      15.758  43.478  38.875  1.00 81.36      A    N
ATOM   1015  CE2 TRP A 124      15.134  43.146  37.676  1.00 81.36      A    C
ATOM   1016  CE3 TRP A 124      14.820  44.163  35.452  1.00 81.36      A    C
ATOM   1017  CZ2 TRP A 124      14.367  42.033  37.279  1.00 81.36      A    C
ATOM   1018  CZ3 TRP A 124      14.044  43.049  35.074  1.00 81.36      A    C
ATOM   1019  CH2 TRP A 124      13.825  41.988  35.978  1.00 81.36      A    C
ATOM   1020  N   ILE A 125      18.147  47.854  34.453  1.00104.79      A    N
ATOM   1021  CA  ILE A 125      18.272  49.145  33.800  1.00104.79      A    C
ATOM   1022  C   ILE A 125      16.885  49.683  33.492  1.00104.79      A    C
ATOM   1023  O   ILE A 125      15.960  48.922  33.224  1.00104.79      A    O
ATOM   1024  CB  ILE A 125      19.148  48.955  32.564  1.00104.79      A    C
ATOM   1025  CG1 ILE A 125      19.370  50.233  31.819  1.00104.79      A    C
ATOM   1026  CG2 ILE A 125      18.547  47.975  31.589  1.00104.79      A    C
ATOM   1027  CD1 ILE A 125      20.286  50.035  30.631  1.00104.79      A    C
ATOM   1028  N   TRP A 126      16.766  51.014  33.591  1.00 89.92      A    N
ATOM   1029  CA  TRP A 126      15.440  51.597  33.462  1.00 89.92      A    C
ATOM   1030  C   TRP A 126      15.474  52.790  32.541  1.00 89.92      A    C
ATOM   1031  O   TRP A 126      16.404  53.590  32.563  1.00 89.92      A    O
ATOM   1032  CB  TRP A 126      14.918  52.081  34.817  1.00 89.92      A    C
ATOM   1033  CG  TRP A 126      14.914  50.994  35.865  1.00 89.92      A    C
ATOM   1034  CD1 TRP A 126      15.957  50.674  36.750  1.00 89.92      A    C
ATOM   1035  CD2 TRP A 126      13.845  50.085  36.193  1.00 89.92      A    C
ATOM   1036  NE1 TRP A 126      15.606  49.652  37.575  1.00 89.92      A    N
ATOM   1037  CE2 TRP A 126      14.309  49.255  37.267  1.00 89.92      A    C
ATOM   1038  CE3 TRP A 126      12.541  49.913  35.684  1.00 89.92      A    C
ATOM   1039  CZ2 TRP A 126      13.463  48.265  37.807  1.00 89.92      A    C
ATOM   1040  CZ3 TRP A 126      11.703  48.921  36.236  1.00 89.92      A    C
ATOM   1041  CH2 TRP A 126      12.161  48.101  37.289  1.00 89.92      A    C
ATOM   1042  N   LEU A 127      14.392  52.888  31.764  1.00 88.22      A    N
ATOM   1043  CA  LEU A 127      14.090  54.172  31.153  1.00 88.22      A    C
ATOM   1044  C   LEU A 127      12.874  54.678  31.887  1.00 88.22      A    C
ATOM   1045  O   LEU A 127      11.889  53.959  31.999  1.00 88.22      A    O
ATOM   1046  CB  LEU A 127      13.842  53.982  29.653  1.00 88.22      A    C
ATOM   1047  CG  LEU A 127      13.538  55.267  28.873  1.00 88.22      A    C
ATOM   1048  CD1 LEU A 127      14.565  56.371  29.122  1.00 88.22      A    C
ATOM   1049  CD2 LEU A 127      13.368  54.979  27.382  1.00 88.22      A    C
ATOM   1050  N   ILE A 128      13.004  55.892  32.441  1.00109.80      A    N
ATOM   1051  CA  ILE A 128      11.934  56.367  33.315  1.00109.80      A    C
ATOM   1052  C   ILE A 128      11.591  57.812  33.040  1.00109.80      A    C
ATOM   1053  O   ILE A 128      12.362  58.542  32.430  1.00109.80      A    O
ATOM   1054  CB  ILE A 128      12.303  56.235  34.799  1.00109.80      A    C
ATOM   1055  CG1 ILE A 128      13.546  57.056  35.131  1.00109.80      A    C
ATOM   1056  CG2 ILE A 128      12.506  54.776  35.205  1.00109.80      A    C
ATOM   1057  CD1 ILE A 128      13.756  57.158  36.630  1.00109.80      A    C
ATOM   1058  N   ILE A 129      10.416  58.197  33.555  1.00139.75      A    N
ATOM   1059  CA  ILE A 129      10.085  59.614  33.562  1.00139.75      A    C
ATOM   1060  C   ILE A 129      10.348  60.204  34.940  1.00139.75      A    C
ATOM   1061  O   ILE A 129       9.707  59.882  35.937  1.00139.75      A    O
ATOM   1062  CB  ILE A 129       8.638  59.808  33.068  1.00139.75      A    C
ATOM   1063  CG1 ILE A 129       8.209  61.263  32.941  1.00139.75      A    C
ATOM   1064  CG2 ILE A 129       7.649  59.075  33.953  1.00139.75      A    C
ATOM   1065  CD1 ILE A 129       8.956  61.941  31.812  1.00139.75      A    C
ATOM   1066  N   LYS A 130      11.366  61.074  34.950  1.00164.95      A    N
ATOM   1067  CA  LYS A 130      11.591  61.930  36.112  1.00164.95      A    C
ATOM   1068  C   LYS A 130      10.517  63.002  36.098  1.00164.95      A    C
ATOM   1069  O   LYS A 130       9.558  62.902  35.344  1.00164.95      A    O
ATOM   1070  CB  LYS A 130      13.019  62.509  36.026  1.00164.95      A    C
ATOM   1071  CG  LYS A 130      13.601  63.206  37.272  1.00164.95      A    C
ATOM   1072  CD  LYS A 130      13.303  62.353  38.489  1.00164.95      A    C
ATOM   1073  CE  LYS A 130      13.617  62.909  39.868  1.00164.95      A    C
ATOM   1074  NZ  LYS A 130      12.781  62.119  40.777  1.00164.95      A    N
ATOM   1075  N   ASP A 131      10.701  64.059  36.901  1.00203.96      A    N
ATOM   1076  CA  ASP A 131       9.849  65.213  36.656  1.00203.96      A    C
ATOM   1077  C   ASP A 131      10.040  65.764  35.250  1.00203.96      A    C
ATOM   1078  O   ASP A 131      11.011  66.442  34.934  1.00203.96      A    O
ATOM   1079  CB  ASP A 131      10.077  66.288  37.723  1.00203.96      A    C
ATOM   1080  CG  ASP A 131       9.058  67.413  37.595  1.00203.96      A    C
ATOM   1081  OD1 ASP A 131       8.071  67.255  36.874  1.00203.96      A    O
ATOM   1082  OD2 ASP A 131       9.262  68.451  38.218  1.00203.96      A    O
ATOM   1083  N   ARG A 132       9.063  65.367  34.413  1.00125.15      A    N
ATOM   1084  CA  ARG A 132       8.922  65.811  33.024  1.00125.15      A    C
ATOM   1085  C   ARG A 132       9.941  65.307  32.002  1.00125.15      A    C
ATOM   1086  O   ARG A 132       9.808  65.534  30.797  1.00125.15      A    O
ATOM   1087  CB  ARG A 132       8.771  67.336  32.943  1.00125.15      A    C
ATOM   1088  CG  ARG A 132       7.976  67.829  31.730  1.00125.15      A    C
ATOM   1089  CD  ARG A 132       8.071  69.342  31.516  1.00125.15      A    C
ATOM   1090  NE  ARG A 132       9.364  69.725  30.944  1.00125.15      A    N
ATOM   1091  CZ  ARG A 132      10.335  70.299  31.689  1.00125.15      A    C
ATOM   1092  NH1 ARG A 132      10.157  70.508  32.994  1.00125.15      A    N
ATOM   1093  NH2 ARG A 132      11.478  70.650  31.103  1.00125.15      A    N
ATOM   1094  N   LYS A 133      10.961  64.584  32.487  1.00139.67      A    N
ATOM   1095  CA  LYS A 133      11.971  64.233  31.494  1.00139.67      A    C
ATOM   1096  C   LYS A 133      12.354  62.775  31.560  1.00139.67      A    C
ATOM   1097  O   LYS A 133      12.363  62.179  32.626  1.00139.67      A    O
ATOM   1098  CB  LYS A 133      13.196  65.148  31.606  1.00139.67      A    C
ATOM   1099  CG  LYS A 133      13.857  65.362  30.240  1.00139.67      A    C
ATOM   1100  CD  LYS A 133      15.164  66.153  30.281  1.00139.67      A    C
ATOM   1101  CE  LYS A 133      15.884  66.235  28.927  1.00139.67      A    C
ATOM   1102  NZ  LYS A 133      16.959  65.230  28.837  1.00139.67      A    N
ATOM   1103  N   LEU A 134      12.651  62.213  30.376  1.00125.22      A    N
ATOM   1104  CA  LEU A 134      13.166  60.846  30.404  1.00125.22      A    C
ATOM   1105  C   LEU A 134      14.567  60.830  30.948  1.00125.22      A    C
ATOM   1106  O   LEU A 134      15.386  61.655  30.556  1.00125.22      A    O
ATOM   1107  CB  LEU A 134      13.257  60.228  29.014  1.00125.22      A    C
ATOM   1108  CG  LEU A 134      11.939  60.011  28.288  1.00125.22      A    C
ATOM   1109  CD1 LEU A 134      12.188  59.472  26.886  1.00125.22      A    C
ATOM   1110  CD2 LEU A 134      10.984  59.110  29.067  1.00125.22      A    C
ATOM   1111  N   GLU A 135      14.804  59.844  31.814  1.00 98.20      A    N
ATOM   1112  CA  GLU A 135      16.182  59.625  32.211  1.00 98.20      A    C
ATOM   1113  C   GLU A 135      16.468  58.161  32.407  1.00 98.20      A    C
ATOM   1114  O   GLU A 135      15.581  57.330  32.574  1.00 98.20      A    O
ATOM   1115  CB  GLU A 135      16.584  60.479  33.416  1.00 98.20      A    C
ATOM   1116  CG  GLU A 135      15.738  60.335  34.682  1.00 98.20      A    C
ATOM   1117  CD  GLU A 135      16.229  61.307  35.749  1.00 98.20      A    C
ATOM   1118  OE1 GLU A 135      16.977  62.233  35.435  1.00 98.20      A    O
ATOM   1119  OE2 GLU A 135      15.855  61.138  36.906  1.00 98.20      A    O
ATOM   1120  N   ILE A 136      17.773  57.896  32.317  1.00136.87      A    N
ATOM   1121  CA  ILE A 136      18.255  56.530  32.475  1.00136.87      A    C
ATOM   1122  C   ILE A 136      18.618  56.272  33.918  1.00136.87      A    C
ATOM   1123  O   ILE A 136      19.404  56.993  34.517  1.00136.87      A    O
ATOM   1124  CB  ILE A 136      19.462  56.286  31.553  1.00136.87      A    C
ATOM   1125  CG1 ILE A 136      20.456  57.461  31.623  1.00136.87      A    C
ATOM   1126  CG2 ILE A 136      18.948  56.060  30.129  1.00136.87      A    C
ATOM   1127  CD1 ILE A 136      21.519  57.487  30.529  1.00136.87      A    C
ATOM   1128  N   PHE A 137      18.012  55.209  34.458  1.00119.36      A    N
ATOM   1129  CA  PHE A 137      18.444  54.849  35.803  1.00119.36      A    C
ATOM   1130  C   PHE A 137      18.876  53.420  35.913  1.00119.36      A    C
ATOM   1131  O   PHE A 137      18.569  52.588  35.069  1.00119.36      A    O
ATOM   1132  CB  PHE A 137      17.384  55.159  36.857  1.00119.36      A    C
ATOM   1133  CG  PHE A 137      17.729  56.501  37.444  1.00119.36      A    C
ATOM   1134  CD1 PHE A 137      18.688  56.588  38.476  1.00119.36      A    C
ATOM   1135  CD2 PHE A 137      17.101  57.648  36.930  1.00119.36      A    C
ATOM   1136  CE1 PHE A 137      19.024  57.851  39.005  1.00119.36      A    C
ATOM   1137  CE2 PHE A 137      17.440  58.901  37.463  1.00119.36      A    C
ATOM   1138  CZ  PHE A 137      18.391  59.000  38.494  1.00119.36      A    C
ATOM   1139  N   GLN A 138      19.618  53.176  36.997  1.00 41.12      A    N
ATOM   1140  CA  GLN A 138      19.994  51.801  37.282  1.00 41.12      A    C
ATOM   1141  C   GLN A 138      19.653  51.501  38.718  1.00 41.12      A    C
ATOM   1142  O   GLN A 138      19.799  52.344  39.595  1.00 41.12      A    O
ATOM   1143  CB  GLN A 138      21.480  51.559  36.993  1.00 41.12      A    C
ATOM   1144  CG  GLN A 138      22.444  52.409  37.827  1.00 41.12      A    C
ATOM   1145  CD  GLN A 138      23.862  52.187  37.354  1.00 41.12      A    C
ATOM   1146  OE1 GLN A 138      24.340  51.070  37.212  1.00 41.12      A    O
ATOM   1147  NE2 GLN A 138      24.530  53.323  37.123  1.00 41.12      A    N
ATOM   1148  N   GLY A 139      19.172  50.275  38.909  1.00 25.87      A    N
ATOM   1149  CA  GLY A 139      18.902  49.858  40.277  1.00 25.87      A    C
ATOM   1150  C   GLY A 139      19.666  48.588  40.539  1.00 25.87      A    C
ATOM   1151  O   GLY A 139      19.935  47.825  39.618  1.00 25.87      A    O
ATOM   1152  N   HIS A 140      20.022  48.407  41.816  1.00 68.97      A    N
ATOM   1153  CA  HIS A 140      20.756  47.193  42.145  1.00 68.97      A    C
ATOM   1154  C   HIS A 140      19.813  46.172  42.750  1.00 68.97      A    C
ATOM   1155  O   HIS A 140      18.836  46.520  43.401  1.00 68.97      A    O
ATOM   1156  CB  HIS A 140      21.914  47.553  43.078  1.00 68.97      A    C
ATOM   1157  CG  HIS A 140      22.958  46.463  43.096  1.00 68.97      A    C
ATOM   1158  ND1 HIS A 140      23.640  46.055  42.013  1.00 68.97      A    N
ATOM   1159  CD2 HIS A 140      23.382  45.719  44.195  1.00 68.97      A    C
ATOM   1160  CE1 HIS A 140      24.491  45.064  42.410  1.00 68.97      A    C
ATOM   1161  NE2 HIS A 140      24.323  44.862  43.746  1.00 68.97      A    N
ATOM   1162  N   ASP A 141      20.114  44.898  42.471  1.00138.82      A    N
ATOM   1163  CA  ASP A 141      19.278  43.797  42.957  1.00138.82      A    C
ATOM   1164  C   ASP A 141      17.797  43.934  42.628  1.00138.82      A    C
ATOM   1165  O   ASP A 141      17.419  43.908  41.462  1.00138.82      A    O
ATOM   1166  CB  ASP A 141      19.489  43.531  44.452  1.00138.82      A    C
ATOM   1167  CG  ASP A 141      20.886  43.124  44.795  1.00138.82      A    C
ATOM   1168  OD1 ASP A 141      21.515  42.407  44.014  1.00138.82      A    O
ATOM   1169  OD2 ASP A 141      21.314  43.530  45.868  1.00138.82      A    O
ATOM   1170  N   ALA A 142      16.979  44.065  43.696  1.00 95.04      A    N
ATOM   1171  CA  ALA A 142      15.538  44.195  43.537  1.00 95.04      A    C
ATOM   1172  C   ALA A 142      15.038  45.613  43.312  1.00 95.04      A    C
ATOM   1173  O   ALA A 142      13.887  45.805  42.935  1.00 95.04      A    O
ATOM   1174  CB  ALA A 142      14.838  43.631  44.775  1.00 95.04      A    C
ATOM   1175  N   ASP A 143      15.927  46.598  43.568  1.00 62.31      A    N
ATOM   1176  CA  ASP A 143      15.483  47.998  43.540  1.00 62.31      A    C
ATOM   1177  C   ASP A 143      14.709  48.422  42.306  1.00 62.31      A    C
ATOM   1178  O   ASP A 143      14.957  47.979  41.191  1.00 62.31      A    O
ATOM   1179  CB  ASP A 143      16.654  48.972  43.709  1.00 62.31      A    C
ATOM   1180  CG  ASP A 143      17.156  49.021  45.138  1.00 62.31      A    C
ATOM   1181  OD1 ASP A 143      16.343  48.929  46.057  1.00 62.31      A    O
ATOM   1182  OD2 ASP A 143      18.360  49.180  45.323  1.00 62.31      A    O
ATOM   1183  N   SER A 144      13.758  49.333  42.574  1.00 48.04      A    N
ATOM   1184  CA  SER A 144      12.964  49.893  41.487  1.00 48.04      A    C
ATOM   1185  C   SER A 144      12.695  51.369  41.734  1.00 48.04      A    C
ATOM   1186  O   SER A 144      12.542  51.814  42.868  1.00 48.04      A    O
ATOM   1187  CB  SER A 144      11.641  49.131  41.345  1.00 48.04      A    C
ATOM   1188  OG  SER A 144      10.858  49.326  42.526  1.00 48.04      A    O
ATOM   1189  N   PRO A 145      12.639  52.139  40.624  1.00 75.60      A    N
ATOM   1190  CA  PRO A 145      12.337  53.570  40.716  1.00 75.60      A    C
ATOM   1191  C   PRO A 145      11.066  53.971  41.444  1.00 75.60      A    C
ATOM   1192  O   PRO A 145      11.004  55.064  41.993  1.00 75.60      A    O
ATOM   1193  CB  PRO A 145      12.367  54.034  39.259  1.00 75.60      A    C
ATOM   1194  CG  PRO A 145      13.311  53.055  38.573  1.00 75.60      A    C
ATOM   1195  CD  PRO A 145      12.972  51.742  39.263  1.00 75.60      A    C
ATOM   1196  N   ILE A 146      10.067  53.060  41.451  1.00 38.09      A    N
ATOM   1197  CA  ILE A 146       8.842  53.378  42.192  1.00 38.09      A    C
ATOM   1198  C   ILE A 146       9.103  53.536  43.679  1.00 38.09      A    C
ATOM   1199  O   ILE A 146       8.775  54.546  44.288  1.00 38.09      A    O
ATOM   1200  CB  ILE A 146       7.756  52.318  41.953  1.00 38.09      A    C
ATOM   1201  CG1 ILE A 146       7.466  52.163  40.460  1.00 38.09      A    C
ATOM   1202  CG2 ILE A 146       6.473  52.685  42.710  1.00 38.09      A    C
ATOM   1203  CD1 ILE A 146       6.526  50.993  40.158  1.00 38.09      A    C
ATOM   1204  N   LYS A 147       9.761  52.492  44.222  1.00 87.95      A    N
ATOM   1205  CA  LYS A 147      10.120  52.527  45.643  1.00 87.95      A    C
ATOM   1206  C   LYS A 147      11.011  53.706  45.966  1.00 87.95      A    C
ATOM   1207  O   LYS A 147      10.886  54.385  46.975  1.00 87.95      A    O
ATOM   1208  CB  LYS A 147      10.862  51.248  46.012  1.00 87.95      A    C
ATOM   1209  CG  LYS A 147      10.387  50.501  47.258  1.00 87.95      A    C
ATOM   1210  CD  LYS A 147      10.517  51.149  48.642  1.00 87.95      A    C
ATOM   1211  CE  LYS A 147      10.541  50.001  49.660  1.00 87.95      A    C
ATOM   1212  NZ  LYS A 147       9.926  50.313  50.955  1.00 87.95      A    N
ATOM   1213  N   GLN A 148      11.930  53.907  45.010  1.00 93.96      A    N
ATOM   1214  CA  GLN A 148      12.887  54.989  45.163  1.00 93.96      A    C
ATOM   1215  C   GLN A 148      12.302  56.389  45.028  1.00 93.96      A    C
ATOM   1216  O   GLN A 148      12.863  57.362  45.513  1.00 93.96      A    O
ATOM   1217  CB  GLN A 148      14.009  54.769  44.156  1.00 93.96      A    C
ATOM   1218  CG  GLN A 148      14.820  53.475  44.279  1.00 93.96      A    C
ATOM   1219  CD  GLN A 148      15.645  53.487  45.548  1.00 93.96      A    C
ATOM   1220  OE1 GLN A 148      15.868  54.518  46.167  1.00 93.96      A    O
ATOM   1221  NE2 GLN A 148      16.105  52.283  45.914  1.00 93.96      A    N
ATOM   1222  N   ASN A 149      11.160  56.454  44.307  1.00 94.42      A    N
ATOM   1223  CA  ASN A 149      10.586  57.738  43.888  1.00 94.42      A    C
ATOM   1224  C   ASN A 149      11.470  58.504  42.923  1.00 94.42      A    C
ATOM   1225  O   ASN A 149      11.407  59.718  42.749  1.00 94.42      A    O
ATOM   1226  CB  ASN A 149      10.137  58.608  45.065  1.00 94.42      A    C
ATOM   1227  CG  ASN A 149       8.642  58.784  44.968  1.00 94.42      A    C
ATOM   1228  OD1 ASN A 149       8.094  59.187  43.946  1.00 94.42      A    O
ATOM   1229  ND2 ASN A 149       7.993  58.425  46.083  1.00 94.42      A    N
ATOM   1230  N   ILE A 150      12.316  57.689  42.267  1.00110.77      A    N
ATOM   1231  CA  ILE A 150      13.219  58.248  41.275  1.00110.77      A    C
ATOM   1232  C   ILE A 150      12.474  58.676  40.033  1.00110.77      A    C
ATOM   1233  O   ILE A 150      12.737  59.742  39.505  1.00110.77      A    O
ATOM   1234  CB  ILE A 150      14.366  57.278  40.954  1.00110.77      A    C
ATOM   1235  CG1 ILE A 150      15.281  57.092  42.159  1.00110.77      A    C
ATOM   1236  CG2 ILE A 150      15.221  57.788  39.807  1.00110.77      A    C
ATOM   1237  CD1 ILE A 150      15.918  58.374  42.696  1.00110.77      A    C
ATOM   1238  N   GLY A 151      11.508  57.849  39.625  1.00 33.43      A    N
ATOM   1239  CA  GLY A 151      10.787  58.192  38.407  1.00 33.43      A    C
ATOM   1240  C   GLY A 151       9.809  57.092  38.103  1.00 33.43      A    C
ATOM   1241  O   GLY A 151       9.703  56.138  38.864  1.00 33.43      A    O
ATOM   1242  N   LYS A 152       9.071  57.275  37.002  1.00124.42      A    N
ATOM   1243  CA  LYS A 152       8.123  56.219  36.657  1.00124.42      A    C
ATOM   1244  C   LYS A 152       8.636  55.431  35.475  1.00124.42      A    C
ATOM   1245  O   LYS A 152       8.879  55.966  34.401  1.00124.42      A    O
ATOM   1246  CB  LYS A 152       6.722  56.774  36.373  1.00124.42      A    C
ATOM   1247  CG  LYS A 152       5.811  57.126  37.562  1.00124.42      A    C
ATOM   1248  CD  LYS A 152       6.340  58.146  38.582  1.00124.42      A    C
ATOM   1249  CE  LYS A 152       6.944  57.497  39.839  1.00124.42      A    C
ATOM   1250  NZ  LYS A 152       7.511  58.522  40.733  1.00124.42      A    N
ATOM   1251  N   PRO A 153       8.846  54.125  35.732  1.00107.64      A    N
ATOM   1252  CA  PRO A 153       9.351  53.240  34.682  1.00107.64      A    C
ATOM   1253  C   PRO A 153       8.510  53.201  33.424  1.00107.64      A    C
ATOM   1254  O   PRO A 153       7.315  52.939  33.448  1.00107.64      A    O
ATOM   1255  CB  PRO A 153       9.441  51.887  35.393  1.00107.64      A    C
ATOM   1256  CG  PRO A 153       9.600  52.224  36.873  1.00107.64      A    C
ATOM   1257  CD  PRO A 153       8.721  53.457  37.022  1.00107.64      A    C
ATOM   1258  N   ILE A 154       9.212  53.452  32.315  1.00114.54      A    N
ATOM   1259  CA  ILE A 154       8.586  53.139  31.041  1.00114.54      A    C
ATOM   1260  C   ILE A 154       9.031  51.801  30.458  1.00114.54      A    C
ATOM   1261  O   ILE A 154       8.219  51.050  29.935  1.00114.54      A    O
ATOM   1262  CB  ILE A 154       8.691  54.317  30.051  1.00114.54      A    C
ATOM   1263  CG1 ILE A 154      10.041  54.471  29.374  1.00114.54      A    C
ATOM   1264  CG2 ILE A 154       8.326  55.633  30.742  1.00114.54      A    C
ATOM   1265  CD1 ILE A 154       9.974  53.943  27.956  1.00114.54      A    C
ATOM   1266  N   LEU A 155      10.346  51.520  30.598  1.00 79.45      A    N
ATOM   1267  CA  LEU A 155      10.884  50.240  30.123  1.00 79.45      A    C
ATOM   1268  C   LEU A 155      11.998  49.781  31.035  1.00 79.45      A    C
ATOM   1269  O   LEU A 155      12.703  50.598  31.615  1.00 79.45      A    O
ATOM   1270  CB  LEU A 155      11.470  50.331  28.708  1.00 79.45      A    C
ATOM   1271  CG  LEU A 155      10.476  50.532  27.563  1.00 79.45      A    C
ATOM   1272  CD1 LEU A 155      11.208  50.780  26.248  1.00 79.45      A    C
ATOM   1273  CD2 LEU A 155       9.450  49.405  27.448  1.00 79.45      A    C
ATOM   1274  N   THR A 156      12.141  48.449  31.122  1.00119.47      A    N
ATOM   1275  CA  THR A 156      13.285  47.931  31.867  1.00119.47      A    C
ATOM   1276  C   THR A 156      13.963  46.792  31.135  1.00119.47      A    C
ATOM   1277  O   THR A 156      13.388  46.175  30.246  1.00119.47      A    O
ATOM   1278  CB  THR A 156      12.886  47.501  33.287  1.00119.47      A    C
ATOM   1279  OG1 THR A 156      14.047  47.288  34.098  1.00119.47      A    O
ATOM   1280  CG2 THR A 156      11.986  46.265  33.309  1.00119.47      A    C
ATOM   1281  N   LEU A 157      15.205  46.539  31.571  1.00120.22      A    N
ATOM   1282  CA  LEU A 157      15.920  45.359  31.105  1.00120.22      A    C
ATOM   1283  C   LEU A 157      16.688  44.736  32.260  1.00120.22      A    C
ATOM   1284  O   LEU A 157      17.430  45.392  32.985  1.00120.22      A    O
ATOM   1285  CB  LEU A 157      16.804  45.730  29.905  1.00120.22      A    C
ATOM   1286  CG  LEU A 157      17.962  44.784  29.593  1.00120.22      A    C
ATOM   1287  CD1 LEU A 157      17.450  43.412  29.204  1.00120.22      A    C
ATOM   1288  CD2 LEU A 157      18.925  45.362  28.560  1.00120.22      A    C
ATOM   1289  N   ASP A 158      16.443  43.419  32.384  1.00101.20      A    N
ATOM   1290  CA  ASP A 158      17.096  42.594  33.400  1.00101.20      A    C
ATOM   1291  C   ASP A 158      18.577  42.435  33.138  1.00101.20      A    C
ATOM   1292  O   ASP A 158      18.968  41.946  32.080  1.00101.20      A    O
ATOM   1293  CB  ASP A 158      16.423  41.209  33.451  1.00101.20      A    C
ATOM   1294  CG  ASP A 158      16.731  40.439  34.733  1.00101.20      A    C
ATOM   1295  OD1 ASP A 158      17.548  40.881  35.525  1.00101.20      A    O
ATOM   1296  OD2 ASP A 158      16.142  39.382  34.953  1.00101.20      A    O
ATOM   1297  N   ILE A 159      19.358  42.878  34.144  1.00216.89      A    N
ATOM   1298  CA  ILE A 159      20.809  42.720  34.075  1.00216.89      A    C
ATOM   1299  C   ILE A 159      21.372  41.553  34.865  1.00216.89      A    C
ATOM   1300  O   ILE A 159      22.541  41.209  34.743  1.00216.89      A    O
ATOM   1301  CB  ILE A 159      21.519  44.052  34.407  1.00216.89      A    C
ATOM   1302  CG1 ILE A 159      22.422  44.426  33.245  1.00216.89      A    C
ATOM   1303  CG2 ILE A 159      22.362  44.048  35.694  1.00216.89      A    C
ATOM   1304  CD1 ILE A 159      21.646  44.558  31.939  1.00216.89      A    C
ATOM   1305  N   TRP A 160      20.496  40.960  35.702  1.00130.55      A    N
ATOM   1306  CA  TRP A 160      20.914  39.773  36.450  1.00130.55      A    C
ATOM   1307  C   TRP A 160      21.519  38.740  35.528  1.00130.55      A    C
ATOM   1308  O   TRP A 160      21.111  38.593  34.378  1.00130.55      A    O
ATOM   1309  CB  TRP A 160      19.728  39.098  37.129  1.00130.55      A    C
ATOM   1310  CG  TRP A 160      19.202  39.826  38.344  1.00130.55      A    C
ATOM   1311  CD1 TRP A 160      18.723  41.144  38.451  1.00130.55      A    C
ATOM   1312  CD2 TRP A 160      19.047  39.266  39.661  1.00130.55      A    C
ATOM   1313  NE1 TRP A 160      18.296  41.420  39.716  1.00130.55      A    N
ATOM   1314  CE2 TRP A 160      18.477  40.283  40.497  1.00130.55      A    C
ATOM   1315  CE3 TRP A 160      19.338  37.992  40.193  1.00130.55      A    C
ATOM   1316  CZ2 TRP A 160      18.209  40.002  41.853  1.00130.55      A    C
ATOM   1317  CZ3 TRP A 160      19.064  37.724  41.549  1.00130.55      A    C
ATOM   1318  CH2 TRP A 160      18.502  38.724  42.373  1.00130.55      A    C
ATOM   1319  N   GLU A 161      22.507  38.024  36.087  1.00 97.80      A    N
ATOM   1320  CA  GLU A 161      23.184  37.062  35.234  1.00 97.80      A    C
ATOM   1321  C   GLU A 161      22.250  36.036  34.640  1.00 97.80      A    C
ATOM   1322  O   GLU A 161      22.439  35.656  33.506  1.00 97.80      A    O
ATOM   1323  CB  GLU A 161      24.393  36.416  35.923  1.00 97.80      A    C
ATOM   1324  CG  GLU A 161      25.441  37.455  36.340  1.00 97.80      A    C
ATOM   1325  CD  GLU A 161      26.686  36.804  36.918  1.00 97.80      A    C
ATOM   1326  OE1 GLU A 161      26.637  36.307  38.042  1.00 97.80      A    O
ATOM   1327  OE2 GLU A 161      27.719  36.820  36.250  1.00 97.80      A    O
ATOM   1328  N   HIS A 162      21.200  35.642  35.384  1.00183.58      A    N
ATOM   1329  CA  HIS A 162      20.377  34.553  34.850  1.00183.58      A    C
ATOM   1330  C   HIS A 162      19.834  34.682  33.431  1.00183.58      A    C
ATOM   1331  O   HIS A 162      19.887  33.736  32.656  1.00183.58      A    O
ATOM   1332  CB  HIS A 162      19.288  34.101  35.838  1.00183.58      A    C
ATOM   1333  CG  HIS A 162      18.357  35.193  36.330  1.00183.58      A    C
ATOM   1334  ND1 HIS A 162      18.375  35.664  37.583  1.00183.58      A    N
ATOM   1335  CD2 HIS A 162      17.320  35.839  35.650  1.00183.58      A    C
ATOM   1336  CE1 HIS A 162      17.359  36.582  37.694  1.00183.58      A    C
ATOM   1337  NE2 HIS A 162      16.675  36.719  36.488  1.00183.58      A    N
ATOM   1338  N   SER A 163      19.335  35.893  33.100  1.00322.14      A    N
ATOM   1339  CA  SER A 163      18.756  36.046  31.758  1.00322.14      A    C
ATOM   1340  C   SER A 163      19.787  35.809  30.673  1.00322.14      A    C
ATOM   1341  O   SER A 163      19.698  34.959  29.796  1.00322.14      A    O
ATOM   1342  CB  SER A 163      18.166  37.457  31.610  1.00322.14      A    C
ATOM   1343  OG  SER A 163      17.449  37.616  30.380  1.00322.14      A    O
ATOM   1344  N   TYR A 164      20.826  36.635  30.807  1.00207.37      A    N
ATOM   1345  CA  TYR A 164      21.819  36.518  29.758  1.00207.37      A    C
ATOM   1346  C   TYR A 164      22.746  35.343  29.865  1.00207.37      A    C
ATOM   1347  O   TYR A 164      23.333  34.933  28.886  1.00207.37      A    O
ATOM   1348  CB  TYR A 164      22.607  37.805  29.552  1.00207.37      A    C
ATOM   1349  CG  TYR A 164      23.410  38.255  30.744  1.00207.37      A    C
ATOM   1350  CD1 TYR A 164      24.711  37.746  30.936  1.00207.37      A    C
ATOM   1351  CD2 TYR A 164      22.845  39.210  31.607  1.00207.37      A    C
ATOM   1352  CE1 TYR A 164      25.488  38.247  31.993  1.00207.37      A    C
ATOM   1353  CE2 TYR A 164      23.630  39.716  32.651  1.00207.37      A    C
ATOM   1354  CZ  TYR A 164      24.948  39.252  32.822  1.00207.37      A    C
ATOM   1355  OH  TYR A 164      25.735  39.821  33.813  1.00207.37      A    O
ATOM   1356  N   TYR A 165      22.881  34.802  31.075  1.00146.18      A    N
ATOM   1357  CA  TYR A 165      23.868  33.741  31.225  1.00146.18      A    C
ATOM   1358  C   TYR A 165      23.484  32.500  30.480  1.00146.18      A    C
ATOM   1359  O   TYR A 165      24.311  31.858  29.845  1.00146.18      A    O
ATOM   1360  CB  TYR A 165      24.167  33.383  32.680  1.00146.18      A    C
ATOM   1361  CG  TYR A 165      25.636  33.070  32.790  1.00146.18      A    C
ATOM   1362  CD1 TYR A 165      26.534  34.146  32.928  1.00146.18      A    C
ATOM   1363  CD2 TYR A 165      26.071  31.731  32.726  1.00146.18      A    C
ATOM   1364  CE1 TYR A 165      27.910  33.879  32.962  1.00146.18      A    C
ATOM   1365  CE2 TYR A 165      27.449  31.466  32.760  1.00146.18      A    C
ATOM   1366  CZ  TYR A 165      28.350  32.545  32.865  1.00146.18      A    C
ATOM   1367  OH  TYR A 165      29.706  32.287  32.864  1.00146.18      A    O
ATOM   1368  N   VAL A 166      22.170  32.213  30.547  1.00219.24      A    N
ATOM   1369  CA  VAL A 166      21.748  31.080  29.732  1.00219.24      A    C
ATOM   1370  C   VAL A 166      22.018  31.260  28.240  1.00219.24      A    C
ATOM   1371  O   VAL A 166      22.548  30.363  27.598  1.00219.24      A    O
ATOM   1372  CB  VAL A 166      20.298  30.684  30.048  1.00219.24      A    C
ATOM   1373  CG1 VAL A 166      19.350  31.862  29.890  1.00219.24      A    C
ATOM   1374  CG2 VAL A 166      19.852  29.444  29.269  1.00219.24      A    C
ATOM   1375  N   ASP A 167      21.691  32.463  27.733  1.00186.56      A    N
ATOM   1376  CA  ASP A 167      21.903  32.637  26.294  1.00186.56      A    C
ATOM   1377  C   ASP A 167      23.335  32.923  25.843  1.00186.56      A    C
ATOM   1378  O   ASP A 167      23.862  32.324  24.916  1.00186.56      A    O
ATOM   1379  CB  ASP A 167      20.944  33.693  25.729  1.00186.56      A    C
ATOM   1380  CG  ASP A 167      19.489  33.264  25.809  1.00186.56      A    C
ATOM   1381  OD1 ASP A 167      19.216  32.074  25.928  1.00186.56      A    O
ATOM   1382  OD2 ASP A 167      18.619  34.127  25.742  1.00186.56      A    O
ATOM   1383  N   TYR A 168      23.931  33.900  26.537  1.00160.66      A    N
ATOM   1384  CA  TYR A 168      25.201  34.535  26.170  1.00160.66      A    C
ATOM   1385  C   TYR A 168      26.446  34.145  26.924  1.00160.66      A    C
ATOM   1386  O   TYR A 168      27.547  34.500  26.513  1.00160.66      A    O
ATOM   1387  CB  TYR A 168      25.091  36.048  26.313  1.00160.66      A    C
ATOM   1388  CG  TYR A 168      23.975  36.503  25.429  1.00160.66      A    C
ATOM   1389  CD1 TYR A 168      24.253  36.701  24.068  1.00160.66      A    C
ATOM   1390  CD2 TYR A 168      22.692  36.672  25.981  1.00160.66      A    C
ATOM   1391  CE1 TYR A 168      23.203  37.050  23.214  1.00160.66      A    C
ATOM   1392  CE2 TYR A 168      21.636  37.005  25.125  1.00160.66      A    C
ATOM   1393  CZ  TYR A 168      21.915  37.183  23.759  1.00160.66      A    C
ATOM   1394  OH  TYR A 168      20.892  37.504  22.916  1.00160.66      A    O
ATOM   1395  N   LYS A 169      26.239  33.462  28.069  1.00163.00      A    N
ATOM   1396  CA  LYS A 169      27.357  33.266  28.996  1.00163.00      A    C
ATOM   1397  C   LYS A 169      27.816  34.613  29.556  1.00163.00      A    C
ATOM   1398  O   LYS A 169      26.998  35.448  29.917  1.00163.00      A    O
ATOM   1399  CB  LYS A 169      28.498  32.432  28.367  1.00163.00      A    C
ATOM   1400  CG  LYS A 169      28.096  31.086  27.776  1.00163.00      A    C
ATOM   1401  CD  LYS A 169      27.690  30.074  28.841  1.00163.00      A    C
ATOM   1402  CE  LYS A 169      27.367  28.724  28.206  1.00163.00      A    C
ATOM   1403  NZ  LYS A 169      27.222  27.698  29.247  1.00163.00      A    N
ATOM   1404  N   ASN A 170      29.145  34.814  29.590  1.00100.67      A    N
ATOM   1405  CA  ASN A 170      29.708  36.068  30.092  1.00100.67      A    C
ATOM   1406  C   ASN A 170      29.420  37.314  29.262  1.00100.67      A    C
ATOM   1407  O   ASN A 170      29.527  38.435  29.745  1.00100.67      A    O
ATOM   1408  CB  ASN A 170      31.223  35.905  30.305  1.00100.67      A    C
ATOM   1409  CG  ASN A 170      31.960  35.791  28.979  1.00100.67      A    C
ATOM   1410  OD1 ASN A 170      32.485  36.753  28.444  1.00100.67      A    O
ATOM   1411  ND2 ASN A 170      31.937  34.570  28.434  1.00100.67      A    N
ATOM   1412  N   SER A 171      29.082  37.080  27.978  1.00 73.11      A    N
ATOM   1413  CA  SER A 171      28.933  38.244  27.102  1.00 73.11      A    C
ATOM   1414  C   SER A 171      27.640  39.015  27.295  1.00 73.11      A    C
ATOM   1415  O   SER A 171      26.650  38.837  26.595  1.00 73.11      A    O
ATOM   1416  CB  SER A 171      29.102  37.868  25.626  1.00 73.11      A    C
ATOM   1417  OG  SER A 171      29.140  39.058  24.824  1.00 73.11      A    O
ATOM   1418  N   ARG A 172      27.702  39.936  28.272  1.00 96.78      A    N
ATOM   1419  CA  ARG A 172      26.523  40.771  28.495  1.00 96.78      A    C
ATOM   1420  C   ARG A 172      26.207  41.687  27.322  1.00 96.78      A    C
ATOM   1421  O   ARG A 172      25.060  41.957  26.994  1.00 96.78      A    O
ATOM   1422  CB  ARG A 172      26.658  41.581  29.788  1.00 96.78      A    C
ATOM   1423  CG  ARG A 172      25.349  42.288  30.154  1.00 96.78      A    C
ATOM   1424  CD  ARG A 172      25.480  43.251  31.327  1.00 96.78      A    C
ATOM   1425  NE  ARG A 172      25.742  42.544  32.576  1.00 96.78      A    N
ATOM   1426  CZ  ARG A 172      26.020  43.231  33.697  1.00 96.78      A    C
ATOM   1427  NH1 ARG A 172      26.068  44.562  33.700  1.00 96.78      A    N
ATOM   1428  NH2 ARG A 172      26.231  42.544  34.814  1.00 96.78      A    N
ATOM   1429  N   ALA A 173      27.296  42.138  26.673  1.00 40.04      A    N
ATOM   1430  CA  ALA A 173      27.119  43.048  25.542  1.00 40.04      A    C
ATOM   1431  C   ALA A 173      26.253  42.483  24.431  1.00 40.04      A    C
ATOM   1432  O   ALA A 173      25.396  43.161  23.873  1.00 40.04      A    O
ATOM   1433  CB  ALA A 173      28.473  43.451  24.957  1.00 40.04      A    C
ATOM   1434  N   ASP A 174      26.478  41.180  24.170  1.00 30.57      A    N
ATOM   1435  CA  ASP A 174      25.660  40.563  23.124  1.00 30.57      A    C
ATOM   1436  C   ASP A 174      24.193  40.519  23.490  1.00 30.57      A    C
ATOM   1437  O   ASP A 174      23.310  40.774  22.682  1.00 30.57      A    O
ATOM   1438  CB  ASP A 174      26.149  39.157  22.768  1.00 30.57      A    C
ATOM   1439  CG  ASP A 174      27.558  39.152  22.206  1.00 30.57      A    C
ATOM   1440  OD1 ASP A 174      28.011  40.173  21.693  1.00 30.57      A    O
ATOM   1441  OD2 ASP A 174      28.213  38.117  22.304  1.00 30.57      A    O
ATOM   1442  N   TYR A 175      23.978  40.246  24.791  1.00 82.23      A    N
ATOM   1443  CA  TYR A 175      22.623  40.305  25.337  1.00 82.23      A    C
ATOM   1444  C   TYR A 175      21.950  41.635  25.109  1.00 82.23      A    C
ATOM   1445  O   TYR A 175      20.821  41.721  24.643  1.00 82.23      A    O
ATOM   1446  CB  TYR A 175      22.683  39.998  26.829  1.00 82.23      A    C
ATOM   1447  CG  TYR A 175      21.361  40.177  27.540  1.00 82.23      A    C
ATOM   1448  CD1 TYR A 175      20.280  39.317  27.261  1.00 82.23      A    C
ATOM   1449  CD2 TYR A 175      21.273  41.192  28.510  1.00 82.23      A    C
ATOM   1450  CE1 TYR A 175      19.114  39.422  28.037  1.00 82.23      A    C
ATOM   1451  CE2 TYR A 175      20.109  41.294  29.282  1.00 82.23      A    C
ATOM   1452  CZ  TYR A 175      19.060  40.379  29.066  1.00 82.23      A    C
ATOM   1453  OH  TYR A 175      17.962  40.402  29.908  1.00 82.23      A    O
ATOM   1454  N   ILE A 176      22.713  42.683  25.459  1.00 89.71      A    N
ATOM   1455  CA  ILE A 176      22.113  44.005  25.314  1.00 89.71      A    C
ATOM   1456  C   ILE A 176      21.761  44.315  23.874  1.00 89.71      A    C
ATOM   1457  O   ILE A 176      20.673  44.783  23.563  1.00 89.71      A    O
ATOM   1458  CB  ILE A 176      22.981  45.126  25.893  1.00 89.71      A    C
ATOM   1459  CG1 ILE A 176      23.555  44.788  27.268  1.00 89.71      A    C
ATOM   1460  CG2 ILE A 176      22.122  46.389  25.980  1.00 89.71      A    C
ATOM   1461  CD1 ILE A 176      22.470  44.542  28.310  1.00 89.71      A    C
ATOM   1462  N   LYS A 177      22.722  43.978  22.992  1.00 93.54      A    N
ATOM   1463  CA  LYS A 177      22.436  44.210  21.578  1.00 93.54      A    C
ATOM   1464  C   LYS A 177      21.194  43.488  21.086  1.00 93.54      A    C
ATOM   1465  O   LYS A 177      20.341  44.055  20.412  1.00 93.54      A    O
ATOM   1466  CB  LYS A 177      23.660  43.904  20.708  1.00 93.54      A    C
ATOM   1467  CG  LYS A 177      23.375  44.101  19.215  1.00 93.54      A    C
ATOM   1468  CD  LYS A 177      24.626  44.305  18.366  1.00 93.54      A    C
ATOM   1469  CE  LYS A 177      24.311  44.345  16.869  1.00 93.54      A    C
ATOM   1470  NZ  LYS A 177      23.884  43.008  16.427  1.00 93.54      A    N
ATOM   1471  N   GLU A 178      21.113  42.212  21.491  1.00 77.46      A    N
ATOM   1472  CA  GLU A 178      19.946  41.449  21.059  1.00 77.46      A    C
ATOM   1473  C   GLU A 178      18.632  41.942  21.616  1.00 77.46      A    C
ATOM   1474  O   GLU A 178      17.593  41.918  20.964  1.00 77.46      A    O
ATOM   1475  CB  GLU A 178      20.145  39.972  21.356  1.00 77.46      A    C
ATOM   1476  CG  GLU A 178      21.192  39.322  20.444  1.00 77.46      A    C
ATOM   1477  CD  GLU A 178      20.627  39.099  19.053  1.00 77.46      A    C
ATOM   1478  OE1 GLU A 178      20.333  40.076  18.359  1.00 77.46      A    O
ATOM   1479  OE2 GLU A 178      20.486  37.942  18.662  1.00 77.46      A    O
ATOM   1480  N   TRP A 179      18.736  42.456  22.854  1.00 75.73      A    N
ATOM   1481  CA  TRP A 179      17.567  43.043  23.502  1.00 75.73      A    C
ATOM   1482  C   TRP A 179      16.922  44.160  22.697  1.00 75.73      A    C
ATOM   1483  O   TRP A 179      15.710  44.332  22.690  1.00 75.73      A    O
ATOM   1484  CB  TRP A 179      17.962  43.514  24.900  1.00 75.73      A    C
ATOM   1485  CG  TRP A 179      16.779  44.060  25.659  1.00 75.73      A    C
ATOM   1486  CD1 TRP A 179      15.844  43.327  26.399  1.00 75.73      A    C
ATOM   1487  CD2 TRP A 179      16.396  45.440  25.814  1.00 75.73      A    C
ATOM   1488  NE1 TRP A 179      14.943  44.154  26.996  1.00 75.73      A    N
ATOM   1489  CE2 TRP A 179      15.237  45.467  26.657  1.00 75.73      A    C
ATOM   1490  CE3 TRP A 179      16.938  46.644  25.323  1.00 75.73      A    C
ATOM   1491  CZ2 TRP A 179      14.631  46.697  26.987  1.00 75.73      A    C
ATOM   1492  CZ3 TRP A 179      16.329  47.868  25.668  1.00 75.73      A    C
ATOM   1493  CH2 TRP A 179      15.179  47.896  26.488  1.00 75.73      A    C
ATOM   1494  N   PHE A 180      17.780  44.901  21.974  1.00 74.99      A    N
ATOM   1495  CA  PHE A 180      17.221  45.988  21.171  1.00 74.99      A    C
ATOM   1496  C   PHE A 180      16.238  45.573  20.092  1.00 74.99      A    C
ATOM   1497  O   PHE A 180      15.332  46.313  19.736  1.00 74.99      A    O
ATOM   1498  CB  PHE A 180      18.324  46.867  20.584  1.00 74.99      A    C
ATOM   1499  CG  PHE A 180      19.032  47.594  21.702  1.00 74.99      A    C
ATOM   1500  CD1 PHE A 180      18.347  48.588  22.433  1.00 74.99      A    C
ATOM   1501  CD2 PHE A 180      20.370  47.269  21.999  1.00 74.99      A    C
ATOM   1502  CE1 PHE A 180      18.995  49.249  23.493  1.00 74.99      A    C
ATOM   1503  CE2 PHE A 180      21.025  47.931  23.055  1.00 74.99      A    C
ATOM   1504  CZ  PHE A 180      20.328  48.906  23.799  1.00 74.99      A    C
ATOM   1505  N   ASN A 181      16.427  44.330  19.610  1.00 63.94      A    N
ATOM   1506  CA  ASN A 181      15.453  43.791  18.653  1.00 63.94      A    C
ATOM   1507  C   ASN A 181      14.087  43.510  19.259  1.00 63.94      A    C
ATOM   1508  O   ASN A 181      13.081  43.353  18.584  1.00 63.94      A    O
ATOM   1509  CB  ASN A 181      15.964  42.497  18.018  1.00 63.94      A    C
ATOM   1510  CG  ASN A 181      17.197  42.759  17.182  1.00 63.94      A    C
ATOM   1511  OD1 ASN A 181      17.189  43.544  16.243  1.00 63.94      A    O
ATOM   1512  ND2 ASN A 181      18.271  42.055  17.563  1.00 63.94      A    N
ATOM   1513  N   LYS A 182      14.117  43.429  20.590  1.00215.07      A    N
ATOM   1514  CA  LYS A 182      12.961  43.011  21.361  1.00215.07      A    C
ATOM   1515  C   LYS A 182      12.055  44.109  21.915  1.00215.07      A    C
ATOM   1516  O   LYS A 182      10.891  43.875  22.220  1.00215.07      A    O
ATOM   1517  CB  LYS A 182      13.567  42.115  22.427  1.00215.07      A    C
ATOM   1518  CG  LYS A 182      12.608  41.341  23.292  1.00215.07      A    C
ATOM   1519  CD  LYS A 182      11.587  40.483  22.574  1.00215.07      A    C
ATOM   1520  CE  LYS A 182      12.266  39.518  21.621  1.00215.07      A    C
ATOM   1521  NZ  LYS A 182      13.362  38.818  22.312  1.00215.07      A    N
ATOM   1522  N   ILE A 183      12.645  45.314  22.043  1.00 85.22      A    N
ATOM   1523  CA  ILE A 183      11.938  46.430  22.691  1.00 85.22      A    C
ATOM   1524  C   ILE A 183      10.524  46.701  22.192  1.00 85.22      A    C
ATOM   1525  O   ILE A 183      10.276  46.944  21.018  1.00 85.22      A    O
ATOM   1526  CB  ILE A 183      12.743  47.725  22.575  1.00 85.22      A    C
ATOM   1527  CG1 ILE A 183      14.174  47.548  23.051  1.00 85.22      A    C
ATOM   1528  CG2 ILE A 183      12.072  48.857  23.359  1.00 85.22      A    C
ATOM   1529  CD1 ILE A 183      14.984  48.813  22.779  1.00 85.22      A    C
ATOM   1530  N   ASN A 184       9.607  46.691  23.161  1.00 58.13      A    N
ATOM   1531  CA  ASN A 184       8.229  47.037  22.853  1.00 58.13      A    C
ATOM   1532  C   ASN A 184       7.960  48.516  23.071  1.00 58.13      A    C
ATOM   1533  O   ASN A 184       7.737  48.996  24.178  1.00 58.13      A    O
ATOM   1534  CB  ASN A 184       7.285  46.154  23.674  1.00 58.13      A    C
ATOM   1535  CG  ASN A 184       5.853  46.348  23.230  1.00 58.13      A    C
ATOM   1536  OD1 ASN A 184       5.498  47.332  22.597  1.00 58.13      A    O
ATOM   1537  ND2 ASN A 184       5.034  45.362  23.601  1.00 58.13      A    N
ATOM   1538  N   TRP A 185       7.966  49.216  21.925  1.00 91.16      A    N
ATOM   1539  CA  TRP A 185       7.685  50.650  21.948  1.00 91.16      A    C
ATOM   1540  C   TRP A 185       6.260  51.005  22.321  1.00 91.16      A    C
ATOM   1541  O   TRP A 185       5.986  52.063  22.871  1.00 91.16      A    O
ATOM   1542  CB  TRP A 185       8.046  51.290  20.607  1.00 91.16      A    C
ATOM   1543  CG  TRP A 185       9.519  51.108  20.330  1.00 91.16      A    C
ATOM   1544  CD1 TRP A 185      10.098  50.425  19.249  1.00 91.16      A    C
ATOM   1545  CD2 TRP A 185      10.631  51.606  21.103  1.00 91.16      A    C
ATOM   1546  NE1 TRP A 185      11.458  50.473  19.305  1.00 91.16      A    N
ATOM   1547  CE2 TRP A 185      11.831  51.193  20.435  1.00 91.16      A    C
ATOM   1548  CE3 TRP A 185      10.711  52.368  22.287  1.00 91.16      A    C
ATOM   1549  CZ2 TRP A 185      13.088  51.552  20.965  1.00 91.16      A    C
ATOM   1550  CZ3 TRP A 185      11.973  52.721  22.806  1.00 91.16      A    C
ATOM   1551  CH2 TRP A 185      13.155  52.317  22.149  1.00 91.16      A    C
ATOM   1552  N   ASP A 186       5.360  50.059  22.021  1.00 54.92      A    N
ATOM   1553  CA  ASP A 186       3.953  50.263  22.364  1.00 54.92      A    C
ATOM   1554  C   ASP A 186       3.748  50.316  23.860  1.00 54.92      A    C
ATOM   1555  O   ASP A 186       3.080  51.193  24.391  1.00 54.92      A    O
ATOM   1556  CB  ASP A 186       3.067  49.160  21.771  1.00 54.92      A    C
ATOM   1557  CG  ASP A 186       2.939  49.272  20.261  1.00 54.92      A    C
ATOM   1558  OD1 ASP A 186       3.934  49.529  19.579  1.00 54.92      A    O
ATOM   1559  OD2 ASP A 186       1.828  49.094  19.768  1.00 54.92      A    O
ATOM   1560  N   PHE A 187       4.412  49.358  24.535  1.00 70.05      A    N
ATOM   1561  CA  PHE A 187       4.373  49.365  25.999  1.00 70.05      A    C
ATOM   1562  C   PHE A 187       4.972  50.632  26.584  1.00 70.05      A    C
ATOM   1563  O   PHE A 187       4.465  51.243  27.517  1.00 70.05      A    O
ATOM   1564  CB  PHE A 187       5.069  48.111  26.539  1.00 70.05      A    C
ATOM   1565  CG  PHE A 187       5.000  48.041  28.049  1.00 70.05      A    C
ATOM   1566  CD1 PHE A 187       3.746  48.008  28.699  1.00 70.05      A    C
ATOM   1567  CD2 PHE A 187       6.204  48.007  28.783  1.00 70.05      A    C
ATOM   1568  CE1 PHE A 187       3.699  47.932  30.103  1.00 70.05      A    C
ATOM   1569  CE2 PHE A 187       6.158  47.922  30.187  1.00 70.05      A    C
ATOM   1570  CZ  PHE A 187       4.905  47.878  30.832  1.00 70.05      A    C
ATOM   1571  N   ALA A 188       6.069  51.032  25.930  1.00 45.81      A    N
ATOM   1572  CA  ALA A 188       6.690  52.300  26.289  1.00 45.81      A    C
ATOM   1573  C   ALA A 188       5.773  53.510  26.168  1.00 45.81      A    C
ATOM   1574  O   ALA A 188       5.660  54.328  27.072  1.00 45.81      A    O
ATOM   1575  CB  ALA A 188       7.906  52.502  25.405  1.00 45.81      A    C
ATOM   1576  N   ASN A 189       5.085  53.577  25.013  1.00 69.85      A    N
ATOM   1577  CA  ASN A 189       4.145  54.683  24.809  1.00 69.85      A    C
ATOM   1578  C   ASN A 189       2.970  54.650  25.762  1.00 69.85      A    C
ATOM   1579  O   ASN A 189       2.502  55.667  26.262  1.00 69.85      A    O
ATOM   1580  CB  ASN A 189       3.639  54.742  23.364  1.00 69.85      A    C
ATOM   1581  CG  ASN A 189       4.542  55.646  22.551  1.00 69.85      A    C
ATOM   1582  OD1 ASN A 189       5.082  56.624  23.044  1.00 69.85      A    O
ATOM   1583  ND2 ASN A 189       4.712  55.257  21.279  1.00 69.85      A    N
ATOM   1584  N   TYR A 190       2.548  53.400  26.034  1.00 67.76      A    N
ATOM   1585  CA  TYR A 190       1.487  53.161  27.011  1.00 67.76      A    C
ATOM   1586  C   TYR A 190       1.841  53.792  28.349  1.00 67.76      A    C
ATOM   1587  O   TYR A 190       1.093  54.551  28.957  1.00 67.76      A    O
ATOM   1588  CB  TYR A 190       1.295  51.645  27.142  1.00 67.76      A    C
ATOM   1589  CG  TYR A 190      -0.120  51.261  27.496  1.00 67.76      A    C
ATOM   1590  CD1 TYR A 190      -1.045  51.084  26.449  1.00 67.76      A    C
ATOM   1591  CD2 TYR A 190      -0.472  51.068  28.847  1.00 67.76      A    C
ATOM   1592  CE1 TYR A 190      -2.356  50.690  26.757  1.00 67.76      A    C
ATOM   1593  CE2 TYR A 190      -1.785  50.673  29.155  1.00 67.76      A    C
ATOM   1594  CZ  TYR A 190      -2.708  50.486  28.106  1.00 67.76      A    C
ATOM   1595  OH  TYR A 190      -3.999  50.093  28.400  1.00 67.76      A    O
ATOM   1596  N   ASN A 191       3.089  53.471  28.731  1.00121.46      A    N
ATOM   1597  CA  ASN A 191       3.654  54.010  29.962  1.00121.46      A    C
ATOM   1598  C   ASN A 191       3.839  55.496  30.011  1.00121.46      A    C
ATOM   1599  O   ASN A 191       3.537  56.142  31.003  1.00121.46      A    O
ATOM   1600  CB  ASN A 191       4.983  53.358  30.283  1.00121.46      A    C
ATOM   1601  CG  ASN A 191       4.665  52.056  30.936  1.00121.46      A    C
ATOM   1602  OD1 ASN A 191       3.649  51.933  31.597  1.00121.46      A    O
ATOM   1603  ND2 ASN A 191       5.562  51.100  30.719  1.00121.46      A    N
ATOM   1604  N   LEU A 192       4.337  56.053  28.900  1.00140.02      A    N
ATOM   1605  CA  LEU A 192       4.513  57.500  28.962  1.00140.02      A    C
ATOM   1606  C   LEU A 192       3.208  58.226  29.195  1.00140.02      A    C
ATOM   1607  O   LEU A 192       3.115  59.094  30.051  1.00140.02      A    O
ATOM   1608  CB  LEU A 192       5.203  58.067  27.726  1.00140.02      A    C
ATOM   1609  CG  LEU A 192       5.479  59.564  27.892  1.00140.02      A    C
ATOM   1610  CD1 LEU A 192       6.505  59.841  28.997  1.00140.02      A    C
ATOM   1611  CD2 LEU A 192       5.786  60.221  26.550  1.00140.02      A    C
ATOM   1612  N   SER A 193       2.195  57.781  28.436  1.00 31.45      A    N
ATOM   1613  CA  SER A 193       0.909  58.445  28.603  1.00 31.45      A    C
ATOM   1614  C   SER A 193       0.329  58.300  29.995  1.00 31.45      A    C
ATOM   1615  O   SER A 193      -0.232  59.232  30.544  1.00 31.45      A    O
ATOM   1616  CB  SER A 193      -0.092  57.972  27.549  1.00 31.45      A    C
ATOM   1617  OG  SER A 193      -1.069  58.993  27.313  1.00 31.45      A    O
ATOM   1618  N   ILE A 194       0.506  57.086  30.551  1.00 77.42      A    N
ATOM   1619  CA  ILE A 194       0.016  56.899  31.916  1.00 77.42      A    C
ATOM   1620  C   ILE A 194       0.789  57.685  32.967  1.00 77.42      A    C
ATOM   1621  O   ILE A 194       0.249  58.179  33.946  1.00 77.42      A    O
ATOM   1622  CB  ILE A 194      -0.087  55.397  32.250  1.00 77.42      A    C
ATOM   1623  CG1 ILE A 194      -1.080  55.142  33.381  1.00 77.42      A    C
ATOM   1624  CG2 ILE A 194       1.262  54.748  32.594  1.00 77.42      A    C
ATOM   1625  CD1 ILE A 194      -1.453  53.662  33.487  1.00 77.42      A    C
ATOM   1626  N   SER A 195       2.102  57.776  32.702  1.00 31.28      A    N
ATOM   1627  CA  SER A 195       2.971  58.474  33.637  1.00 31.28      A    C
ATOM   1628  C   SER A 195       2.741  59.970  33.659  1.00 31.28      A    C
ATOM   1629  O   SER A 195       2.748  60.608  34.704  1.00 31.28      A    O
ATOM   1630  CB  SER A 195       4.425  58.153  33.316  1.00 31.28      A    C
ATOM   1631  OG  SER A 195       4.814  58.737  32.065  1.00 31.28      A    O
ATOM   1632  N   SER A 196       2.556  60.476  32.430  1.00 17.70      A    N
ATOM   1633  CA  SER A 196       2.230  61.881  32.258  1.00 17.70      A    C
ATOM   1634  C   SER A 196       0.747  62.049  31.962  1.00 17.70      A    C
ATOM   1635  O   SER A 196      -0.052  61.861  32.877  1.00 17.70      A    O
ATOM   1636  CB  SER A 196       3.114  62.473  31.151  1.00 17.70      A    C
ATOM   1637  OG  SER A 196       4.486  62.122  31.379  1.00 17.70      A    O
ATOM   1638  OXT SER A 196       0.392  62.363  30.824  1.00 17.70      A    O
TER    1639      SER A 196 
ATOM   1640  N   LYS B 197      54.849  46.133  37.065  1.00 34.11      B    N
ATOM   1641  CA  LYS B 197      54.279  45.533  35.850  1.00 34.11      B    C
ATOM   1642  C   LYS B 197      52.792  45.540  36.098  1.00 34.11      B    C
ATOM   1643  O   LYS B 197      52.422  45.825  37.230  1.00 34.11      B    O
ATOM   1644  CB  LYS B 197      54.772  44.093  35.689  1.00 34.11      B    C
ATOM   1645  CG  LYS B 197      56.217  43.958  35.221  1.00 34.11      B    C
ATOM   1646  CD  LYS B 197      56.665  42.501  35.050  1.00 34.11      B    C
ATOM   1647  CE  LYS B 197      56.661  41.655  36.334  1.00 34.11      B    C
ATOM   1648  NZ  LYS B 197      55.317  41.141  36.660  1.00 34.11      B    N
ATOM   1649  N   PRO B 198      51.977  45.243  35.060  1.00139.95      B    N
ATOM   1650  CA  PRO B 198      50.550  45.018  35.308  1.00139.95      B    C
ATOM   1651  C   PRO B 198      50.273  43.879  36.271  1.00139.95      B    C
ATOM   1652  O   PRO B 198      51.098  42.994  36.483  1.00139.95      B    O
ATOM   1653  CB  PRO B 198      50.001  44.741  33.904  1.00139.95      B    C
ATOM   1654  CG  PRO B 198      50.976  45.420  32.947  1.00139.95      B    C
ATOM   1655  CD  PRO B 198      52.311  45.199  33.638  1.00139.95      B    C
ATOM   1656  N   PHE B 199      49.056  43.951  36.835  1.00 94.47      B    N
ATOM   1657  CA  PHE B 199      48.595  42.819  37.628  1.00 94.47      B    C
ATOM   1658  C   PHE B 199      48.335  41.628  36.722  1.00 94.47      B    C
ATOM   1659  O   PHE B 199      47.860  41.777  35.601  1.00 94.47      B    O
ATOM   1660  CB  PHE B 199      47.341  43.217  38.420  1.00 94.47      B    C
ATOM   1661  CG  PHE B 199      46.892  42.057  39.275  1.00 94.47      B    C
ATOM   1662  CD1 PHE B 199      47.540  41.801  40.502  1.00 94.47      B    C
ATOM   1663  CD2 PHE B 199      45.857  41.225  38.803  1.00 94.47      B    C
ATOM   1664  CE1 PHE B 199      47.175  40.666  41.251  1.00 94.47      B    C
ATOM   1665  CE2 PHE B 199      45.501  40.093  39.551  1.00 94.47      B    C
ATOM   1666  CZ  PHE B 199      46.164  39.815  40.763  1.00 94.47      B    C
ATOM   1667  N   SER B 200      48.687  40.451  37.255  1.00 33.07      B    N
ATOM   1668  CA  SER B 200      48.510  39.257  36.446  1.00 33.07      B    C
ATOM   1669  C   SER B 200      47.515  38.321  37.079  1.00 33.07      B    C
ATOM   1670  O   SER B 200      47.376  38.261  38.292  1.00 33.07      B    O
ATOM   1671  CB  SER B 200      49.852  38.545  36.277  1.00 33.07      B    C
ATOM   1672  OG  SER B 200      50.457  38.345  37.562  1.00 33.07      B    O
ATOM   1673  N   LEU B 201      46.862  37.560  36.197  1.00 56.26      B    N
ATOM   1674  CA  LEU B 201      45.986  36.507  36.688  1.00 56.26      B    C
ATOM   1675  C   LEU B 201      46.814  35.376  37.263  1.00 56.26      B    C
ATOM   1676  O   LEU B 201      47.547  34.715  36.539  1.00 56.26      B    O
ATOM   1677  CB  LEU B 201      45.135  36.033  35.509  1.00 56.26      B    C
ATOM   1678  CG  LEU B 201      44.044  35.035  35.870  1.00 56.26      B    C
ATOM   1679  CD1 LEU B 201      43.139  35.611  36.941  1.00 56.26      B    C
ATOM   1680  CD2 LEU B 201      43.245  34.597  34.644  1.00 56.26      B    C
ATOM   1681  N   MET B 202      46.693  35.190  38.591  1.00 68.53      B    N
ATOM   1682  CA  MET B 202      47.435  34.070  39.169  1.00 68.53      B    C
ATOM   1683  C   MET B 202      46.950  32.757  38.584  1.00 68.53      B    C
ATOM   1684  O   MET B 202      45.761  32.553  38.354  1.00 68.53      B    O
ATOM   1685  CB  MET B 202      47.340  34.077  40.703  1.00 68.53      B    C
ATOM   1686  CG  MET B 202      48.191  32.994  41.382  1.00 68.53      B    C
ATOM   1687  SD  MET B 202      48.098  33.000  43.179  1.00 68.53      B    S
ATOM   1688  CE  MET B 202      49.020  34.517  43.470  1.00 68.53      B    C
ATOM   1689  N   LYS B 203      47.935  31.891  38.303  1.00109.97      B    N
ATOM   1690  CA  LYS B 203      47.527  30.609  37.748  1.00109.97      B    C
ATOM   1691  C   LYS B 203      46.818  29.746  38.768  1.00109.97      B    C
ATOM   1692  O   LYS B 203      47.042  29.838  39.969  1.00109.97      B    O
ATOM   1693  CB  LYS B 203      48.709  29.857  37.129  1.00109.97      B    C
ATOM   1694  CG  LYS B 203      49.820  29.491  38.118  1.00109.97      B    C
ATOM   1695  CD  LYS B 203      50.872  28.583  37.483  1.00109.97      B    C
ATOM   1696  CE  LYS B 203      52.053  28.310  38.413  1.00109.97      B    C
ATOM   1697  NZ  LYS B 203      53.004  27.418  37.736  1.00109.97      B    N
ATOM   1698  N   LEU B 204      45.949  28.895  38.210  1.00 56.02      B    N
ATOM   1699  CA  LEU B 204      45.292  27.909  39.057  1.00 56.02      B    C
ATOM   1700  C   LEU B 204      46.287  26.899  39.590  1.00 56.02      B    C
ATOM   1701  O   LEU B 204      47.218  26.495  38.906  1.00 56.02      B    O
ATOM   1702  CB  LEU B 204      44.203  27.170  38.271  1.00 56.02      B    C
ATOM   1703  CG  LEU B 204      43.034  28.039  37.819  1.00 56.02      B    C
ATOM   1704  CD1 LEU B 204      41.995  27.231  37.040  1.00 56.02      B    C
ATOM   1705  CD2 LEU B 204      42.401  28.771  38.995  1.00 56.02      B    C
ATOM   1706  N   PRO B 205      46.046  26.484  40.852  1.00114.34      B    N
ATOM   1707  CA  PRO B 205      46.815  25.360  41.396  1.00114.34      B    C
ATOM   1708  C   PRO B 205      46.478  23.995  40.796  1.00114.34      B    C
ATOM   1709  O   PRO B 205      47.057  22.983  41.171  1.00114.34      B    O
ATOM   1710  CB  PRO B 205      46.520  25.465  42.898  1.00114.34      B    C
ATOM   1711  CG  PRO B 205      45.160  26.153  43.015  1.00114.34      B    C
ATOM   1712  CD  PRO B 205      45.127  27.089  41.815  1.00114.34      B    C
ATOM   1713  N   PHE B 206      45.507  23.998  39.866  1.00 78.43      B    N
ATOM   1714  CA  PHE B 206      45.033  22.733  39.325  1.00 78.43      B    C
ATOM   1715  C   PHE B 206      44.531  22.900  37.899  1.00 78.43      B    C
ATOM   1716  O   PHE B 206      44.441  24.011  37.390  1.00 78.43      B    O
ATOM   1717  CB  PHE B 206      43.978  22.165  40.284  1.00 78.43      B    C
ATOM   1718  CG  PHE B 206      42.937  23.182  40.677  1.00 78.43      B    C
ATOM   1719  CD1 PHE B 206      42.028  23.693  39.725  1.00 78.43      B    C
ATOM   1720  CD2 PHE B 206      42.906  23.606  42.019  1.00 78.43      B    C
ATOM   1721  CE1 PHE B 206      41.093  24.666  40.121  1.00 78.43      B    C
ATOM   1722  CE2 PHE B 206      41.970  24.576  42.419  1.00 78.43      B    C
ATOM   1723  CZ  PHE B 206      41.082  25.106  41.462  1.00 78.43      B    C
ATOM   1724  N   ASN B 207      44.226  21.758  37.271  1.00 84.46      B    N
ATOM   1725  CA  ASN B 207      43.720  21.779  35.903  1.00 84.46      B    C
ATOM   1726  C   ASN B 207      42.251  22.198  35.880  1.00 84.46      B    C
ATOM   1727  O   ASN B 207      41.488  21.949  36.804  1.00 84.46      B    O
ATOM   1728  CB  ASN B 207      44.000  20.388  35.301  1.00 84.46      B    C
ATOM   1729  CG  ASN B 207      43.667  20.267  33.831  1.00 84.46      B    C
ATOM   1730  OD1 ASN B 207      42.541  20.450  33.388  1.00 84.46      B    O
ATOM   1731  ND2 ASN B 207      44.723  19.941  33.080  1.00 84.46      B    N
ATOM   1732  N   PRO B 208      41.863  22.895  34.787  1.00138.29      B    N
ATOM   1733  CA  PRO B 208      40.447  23.218  34.561  1.00138.29      B    C
ATOM   1734  C   PRO B 208      39.401  22.135  34.828  1.00138.29      B    C
ATOM   1735  O   PRO B 208      38.291  22.415  35.261  1.00138.29      B    O
ATOM   1736  CB  PRO B 208      40.464  23.728  33.118  1.00138.29      B    C
ATOM   1737  CG  PRO B 208      41.822  24.410  32.978  1.00138.29      B    C
ATOM   1738  CD  PRO B 208      42.736  23.495  33.779  1.00138.29      B    C
ATOM   1739  N   GLN B 209      39.796  20.881  34.561  1.00167.60      B    N
ATOM   1740  CA  GLN B 209      38.869  19.779  34.822  1.00167.60      B    C
ATOM   1741  C   GLN B 209      38.772  19.286  36.258  1.00167.60      B    C
ATOM   1742  O   GLN B 209      37.863  18.545  36.610  1.00167.60      B    O
ATOM   1743  CB  GLN B 209      39.167  18.605  33.890  1.00167.60      B    C
ATOM   1744  CG  GLN B 209      40.584  18.035  34.040  1.00167.60      B    C
ATOM   1745  CD  GLN B 209      40.874  16.922  33.045  1.00167.60      B    C
ATOM   1746  OE1 GLN B 209      41.771  16.114  33.246  1.00167.60      B    O
ATOM   1747  NE2 GLN B 209      40.087  16.880  31.957  1.00167.60      B    N
ATOM   1748  N   ASP B 210      39.737  19.711  37.087  1.00122.98      B    N
ATOM   1749  CA  ASP B 210      39.936  19.047  38.385  1.00122.98      B    C
ATOM   1750  C   ASP B 210      38.750  19.067  39.315  1.00122.98      B    C
ATOM   1751  O   ASP B 210      38.522  18.193  40.140  1.00122.98      B    O
ATOM   1752  CB  ASP B 210      41.132  19.644  39.125  1.00122.98      B    C
ATOM   1753  CG  ASP B 210      42.426  19.336  38.400  1.00122.98      B    C
ATOM   1754  OD1 ASP B 210      42.393  18.836  37.279  1.00122.98      B    O
ATOM   1755  OD2 ASP B 210      43.482  19.597  38.962  1.00122.98      B    O
ATOM   1756  N   MET B 211      37.991  20.152  39.123  1.00114.75      B    N
ATOM   1757  CA  MET B 211      36.798  20.375  39.910  1.00114.75      B    C
ATOM   1758  C   MET B 211      35.602  19.492  39.634  1.00114.75      B    C
ATOM   1759  O   MET B 211      34.716  19.397  40.484  1.00114.75      B    O
ATOM   1760  CB  MET B 211      36.397  21.841  39.805  1.00114.75      B    C
ATOM   1761  CG  MET B 211      37.408  22.736  40.515  1.00114.75      B    C
ATOM   1762  SD  MET B 211      36.622  24.092  41.386  1.00114.75      B    S
ATOM   1763  CE  MET B 211      36.200  25.104  39.983  1.00114.75      B    C
ATOM   1764  N   SER B 212      35.602  18.916  38.423  1.00 54.51      B    N
ATOM   1765  CA  SER B 212      34.450  18.134  37.991  1.00 54.51      B    C
ATOM   1766  C   SER B 212      34.302  16.824  38.757  1.00 54.51      B    C
ATOM   1767  O   SER B 212      35.256  16.337  39.348  1.00 54.51      B    O
ATOM   1768  CB  SER B 212      34.509  17.964  36.461  1.00 54.51      B    C
ATOM   1769  OG  SER B 212      35.635  17.185  36.052  1.00 54.51      B    O
ATOM   1770  N   PRO B 213      33.067  16.259  38.764  1.00 87.17      B    N
ATOM   1771  CA  PRO B 213      31.855  16.866  38.193  1.00 87.17      B    C
ATOM   1772  C   PRO B 213      31.214  17.986  39.004  1.00 87.17      B    C
ATOM   1773  O   PRO B 213      30.229  18.567  38.577  1.00 87.17      B    O
ATOM   1774  CB  PRO B 213      30.943  15.650  38.008  1.00 87.17      B    C
ATOM   1775  CG  PRO B 213      31.337  14.690  39.129  1.00 87.17      B    C
ATOM   1776  CD  PRO B 213      32.838  14.910  39.270  1.00 87.17      B    C
ATOM   1777  N   PHE B 214      31.818  18.281  40.172  1.00 70.47      B    N
ATOM   1778  CA  PHE B 214      31.205  19.262  41.073  1.00 70.47      B    C
ATOM   1779  C   PHE B 214      31.094  20.636  40.450  1.00 70.47      B    C
ATOM   1780  O   PHE B 214      30.048  21.261  40.408  1.00 70.47      B    O
ATOM   1781  CB  PHE B 214      31.983  19.348  42.396  1.00 70.47      B    C
ATOM   1782  CG  PHE B 214      32.460  17.971  42.793  1.00 70.47      B    C
ATOM   1783  CD1 PHE B 214      31.524  16.995  43.194  1.00 70.47      B    C
ATOM   1784  CD2 PHE B 214      33.837  17.674  42.711  1.00 70.47      B    C
ATOM   1785  CE1 PHE B 214      31.967  15.689  43.473  1.00 70.47      B    C
ATOM   1786  CE2 PHE B 214      34.282  16.368  42.988  1.00 70.47      B    C
ATOM   1787  CZ  PHE B 214      33.339  15.385  43.351  1.00 70.47      B    C
ATOM   1788  N   LEU B 215      32.251  21.075  39.942  1.00155.58      B    N
ATOM   1789  CA  LEU B 215      32.226  22.286  39.130  1.00155.58      B    C
ATOM   1790  C   LEU B 215      32.831  21.934  37.792  1.00155.58      B    C
ATOM   1791  O   LEU B 215      33.893  21.324  37.749  1.00155.58      B    O
ATOM   1792  CB  LEU B 215      33.005  23.406  39.827  1.00155.58      B    C
ATOM   1793  CG  LEU B 215      32.477  23.732  41.230  1.00155.58      B    C
ATOM   1794  CD1 LEU B 215      33.359  24.693  42.021  1.00155.58      B    C
ATOM   1795  CD2 LEU B 215      31.049  24.252  41.165  1.00155.58      B    C
ATOM   1796  N   SER B 216      32.109  22.269  36.712  1.00110.59      B    N
ATOM   1797  CA  SER B 216      32.582  21.764  35.426  1.00110.59      B    C
ATOM   1798  C   SER B 216      33.813  22.466  34.887  1.00110.59      B    C
ATOM   1799  O   SER B 216      34.178  23.567  35.287  1.00110.59      B    O
ATOM   1800  CB  SER B 216      31.471  21.786  34.371  1.00110.59      B    C
ATOM   1801  OG  SER B 216      31.250  23.122  33.913  1.00110.59      B    O
ATOM   1802  N   GLU B 217      34.408  21.781  33.893  1.00 47.10      B    N
ATOM   1803  CA  GLU B 217      35.486  22.422  33.143  1.00 47.10      B    C
ATOM   1804  C   GLU B 217      35.000  23.631  32.358  1.00 47.10      B    C
ATOM   1805  O   GLU B 217      35.673  24.646  32.239  1.00 47.10      B    O
ATOM   1806  CB  GLU B 217      36.151  21.394  32.228  1.00 47.10      B    C
ATOM   1807  CG  GLU B 217      37.435  21.894  31.554  1.00 47.10      B    C
ATOM   1808  CD  GLU B 217      38.082  20.816  30.697  1.00 47.10      B    C
ATOM   1809  OE1 GLU B 217      37.723  19.642  30.815  1.00 47.10      B    O
ATOM   1810  OE2 GLU B 217      38.961  21.160  29.910  1.00 47.10      B    O
ATOM   1811  N   GLU B 218      33.752  23.492  31.860  1.00 55.66      B    N
ATOM   1812  CA  GLU B 218      33.139  24.623  31.158  1.00 55.66      B    C
ATOM   1813  C   GLU B 218      33.014  25.847  32.047  1.00 55.66      B    C
ATOM   1814  O   GLU B 218      33.382  26.962  31.691  1.00 55.66      B    O
ATOM   1815  CB  GLU B 218      31.763  24.239  30.606  1.00 55.66      B    C
ATOM   1816  CG  GLU B 218      31.131  25.346  29.746  1.00 55.66      B    C
ATOM   1817  CD  GLU B 218      29.686  25.048  29.370  1.00 55.66      B    C
ATOM   1818  OE1 GLU B 218      29.201  23.949  29.628  1.00 55.66      B    O
ATOM   1819  OE2 GLU B 218      29.035  25.935  28.819  1.00 55.66      B    O
ATOM   1820  N   ALA B 219      32.514  25.552  33.263  1.00 64.76      B    N
ATOM   1821  CA  ALA B 219      32.372  26.582  34.284  1.00 64.76      B    C
ATOM   1822  C   ALA B 219      33.676  27.272  34.553  1.00 64.76      B    C
ATOM   1823  O   ALA B 219      33.773  28.482  34.472  1.00 64.76      B    O
ATOM   1824  CB  ALA B 219      31.898  25.986  35.609  1.00 64.76      B    C
ATOM   1825  N   ILE B 220      34.699  26.442  34.826  1.00103.87      B    N
ATOM   1826  CA  ILE B 220      36.029  27.019  35.028  1.00103.87      B    C
ATOM   1827  C   ILE B 220      36.488  27.883  33.880  1.00103.87      B    C
ATOM   1828  O   ILE B 220      37.066  28.941  34.071  1.00103.87      B    O
ATOM   1829  CB  ILE B 220      37.069  25.932  35.330  1.00103.87      B    C
ATOM   1830  CG1 ILE B 220      37.106  25.781  36.831  1.00103.87      B    C
ATOM   1831  CG2 ILE B 220      38.493  26.270  34.864  1.00103.87      B    C
ATOM   1832  CD1 ILE B 220      38.070  24.683  37.269  1.00103.87      B    C
ATOM   1833  N   LYS B 221      36.204  27.394  32.667  1.00 71.10      B    N
ATOM   1834  CA  LYS B 221      36.657  28.183  31.531  1.00 71.10      B    C
ATOM   1835  C   LYS B 221      36.067  29.578  31.523  1.00 71.10      B    C
ATOM   1836  O   LYS B 221      36.776  30.572  31.452  1.00 71.10      B    O
ATOM   1837  CB  LYS B 221      36.393  27.459  30.210  1.00 71.10      B    C
ATOM   1838  CG  LYS B 221      37.070  28.168  29.034  1.00 71.10      B    C
ATOM   1839  CD  LYS B 221      36.901  27.448  27.697  1.00 71.10      B    C
ATOM   1840  CE  LYS B 221      35.456  27.411  27.200  1.00 71.10      B    C
ATOM   1841  NZ  LYS B 221      35.412  26.706  25.911  1.00 71.10      B    N
ATOM   1842  N   TYR B 222      34.734  29.622  31.644  1.00 71.17      B    N
ATOM   1843  CA  TYR B 222      34.138  30.955  31.678  1.00 71.17      B    C
ATOM   1844  C   TYR B 222      34.504  31.761  32.906  1.00 71.17      B    C
ATOM   1845  O   TYR B 222      34.924  32.903  32.821  1.00 71.17      B    O
ATOM   1846  CB  TYR B 222      32.622  30.887  31.500  1.00 71.17      B    C
ATOM   1847  CG  TYR B 222      32.318  30.487  30.078  1.00 71.17      B    C
ATOM   1848  CD1 TYR B 222      32.434  31.456  29.062  1.00 71.17      B    C
ATOM   1849  CD2 TYR B 222      31.941  29.159  29.802  1.00 71.17      B    C
ATOM   1850  CE1 TYR B 222      32.179  31.087  27.733  1.00 71.17      B    C
ATOM   1851  CE2 TYR B 222      31.684  28.789  28.473  1.00 71.17      B    C
ATOM   1852  CZ  TYR B 222      31.810  29.756  27.456  1.00 71.17      B    C
ATOM   1853  OH  TYR B 222      31.567  29.389  26.149  1.00 71.17      B    O
ATOM   1854  N   HIS B 223      34.361  31.099  34.055  1.00 86.34      B    N
ATOM   1855  CA  HIS B 223      34.644  31.723  35.344  1.00 86.34      B    C
ATOM   1856  C   HIS B 223      36.047  32.295  35.439  1.00 86.34      B    C
ATOM   1857  O   HIS B 223      36.250  33.477  35.670  1.00 86.34      B    O
ATOM   1858  CB  HIS B 223      34.398  30.701  36.462  1.00 86.34      B    C
ATOM   1859  CG  HIS B 223      34.024  31.341  37.776  1.00 86.34      B    C
ATOM   1860  ND1 HIS B 223      33.610  30.633  38.839  1.00 86.34      B    N
ATOM   1861  CD2 HIS B 223      34.003  32.696  38.112  1.00 86.34      B    C
ATOM   1862  CE1 HIS B 223      33.326  31.521  39.835  1.00 86.34      B    C
ATOM   1863  NE2 HIS B 223      33.556  32.817  39.398  1.00 86.34      B    N
ATOM   1864  N   TYR B 224      37.007  31.385  35.241  1.00 85.66      B    N
ATOM   1865  CA  TYR B 224      38.413  31.773  35.279  1.00 85.66      B    C
ATOM   1866  C   TYR B 224      38.867  32.556  34.058  1.00 85.66      B    C
ATOM   1867  O   TYR B 224      39.380  33.664  34.166  1.00 85.66      B    O
ATOM   1868  CB  TYR B 224      39.280  30.526  35.507  1.00 85.66      B    C
ATOM   1869  CG  TYR B 224      40.750  30.859  35.607  1.00 85.66      B    C
ATOM   1870  CD1 TYR B 224      41.245  31.412  36.804  1.00 85.66      B    C
ATOM   1871  CD2 TYR B 224      41.586  30.595  34.504  1.00 85.66      B    C
ATOM   1872  CE1 TYR B 224      42.617  31.683  36.911  1.00 85.66      B    C
ATOM   1873  CE2 TYR B 224      42.960  30.868  34.610  1.00 85.66      B    C
ATOM   1874  CZ  TYR B 224      43.460  31.398  35.818  1.00 85.66      B    C
ATOM   1875  OH  TYR B 224      44.814  31.647  35.934  1.00 85.66      B    O
ATOM   1876  N   SER B 225      38.672  31.929  32.883  1.00105.91      B    N
ATOM   1877  CA  SER B 225      39.246  32.583  31.703  1.00105.91      B    C
ATOM   1878  C   SER B 225      38.536  33.848  31.280  1.00105.91      B    C
ATOM   1879  O   SER B 225      39.163  34.833  30.926  1.00105.91      B    O
ATOM   1880  CB  SER B 225      39.361  31.667  30.482  1.00105.91      B    C
ATOM   1881  OG  SER B 225      39.957  30.423  30.848  1.00105.91      B    O
ATOM   1882  N   LYS B 226      37.195  33.794  31.318  1.00135.70      B    N
ATOM   1883  CA  LYS B 226      36.516  35.041  30.979  1.00135.70      B    C
ATOM   1884  C   LYS B 226      36.367  36.003  32.136  1.00135.70      B    C
ATOM   1885  O   LYS B 226      36.937  37.083  32.122  1.00135.70      B    O
ATOM   1886  CB  LYS B 226      35.175  34.785  30.290  1.00135.70      B    C
ATOM   1887  CG  LYS B 226      35.335  33.942  29.026  1.00135.70      B    C
ATOM   1888  CD  LYS B 226      36.260  34.608  28.008  1.00135.70      B    C
ATOM   1889  CE  LYS B 226      36.561  33.707  26.814  1.00135.70      B    C
ATOM   1890  NZ  LYS B 226      37.543  34.376  25.951  1.00135.70      B    N
ATOM   1891  N   HIS B 227      35.584  35.589  33.146  1.00 70.44      B    N
ATOM   1892  CA  HIS B 227      35.243  36.532  34.214  1.00 70.44      B    C
ATOM   1893  C   HIS B 227      36.450  37.056  34.968  1.00 70.44      B    C
ATOM   1894  O   HIS B 227      36.689  38.255  35.055  1.00 70.44      B    O
ATOM   1895  CB  HIS B 227      34.242  35.929  35.210  1.00 70.44      B    C
ATOM   1896  CG  HIS B 227      32.892  35.672  34.581  1.00 70.44      B    C
ATOM   1897  ND1 HIS B 227      31.961  36.626  34.399  1.00 70.44      B    N
ATOM   1898  CD2 HIS B 227      32.376  34.454  34.129  1.00 70.44      B    C
ATOM   1899  CE1 HIS B 227      30.864  36.024  33.842  1.00 70.44      B    C
ATOM   1900  NE2 HIS B 227      31.120  34.686  33.674  1.00 70.44      B    N
ATOM   1901  N   HIS B 228      37.225  36.090  35.493  1.00 56.90      B    N
ATOM   1902  CA  HIS B 228      38.373  36.465  36.316  1.00 56.90      B    C
ATOM   1903  C   HIS B 228      39.398  37.278  35.547  1.00 56.90      B    C
ATOM   1904  O   HIS B 228      39.857  38.329  35.980  1.00 56.90      B    O
ATOM   1905  CB  HIS B 228      38.986  35.211  36.952  1.00 56.90      B    C
ATOM   1906  CG  HIS B 228      39.874  35.531  38.135  1.00 56.90      B    C
ATOM   1907  ND1 HIS B 228      40.682  34.618  38.710  1.00 56.90      B    N
ATOM   1908  CD2 HIS B 228      40.005  36.741  38.824  1.00 56.90      B    C
ATOM   1909  CE1 HIS B 228      41.314  35.237  39.756  1.00 56.90      B    C
ATOM   1910  NE2 HIS B 228      40.898  36.537  39.820  1.00 56.90      B    N
ATOM   1911  N   ALA B 229      39.695  36.768  34.338  1.00 32.09      B    N
ATOM   1912  CA  ALA B 229      40.623  37.536  33.512  1.00 32.09      B    C
ATOM   1913  C   ALA B 229      40.110  38.904  33.115  1.00 32.09      B    C
ATOM   1914  O   ALA B 229      40.863  39.866  33.071  1.00 32.09      B    O
ATOM   1915  CB  ALA B 229      41.026  36.786  32.248  1.00 32.09      B    C
ATOM   1916  N   THR B 230      38.787  38.979  32.868  1.00 37.89      B    N
ATOM   1917  CA  THR B 230      38.222  40.298  32.571  1.00 37.89      B    C
ATOM   1918  C   THR B 230      38.419  41.284  33.701  1.00 37.89      B    C
ATOM   1919  O   THR B 230      38.733  42.443  33.470  1.00 37.89      B    O
ATOM   1920  CB  THR B 230      36.741  40.231  32.164  1.00 37.89      B    C
ATOM   1921  OG1 THR B 230      36.609  39.448  30.977  1.00 37.89      B    O
ATOM   1922  CG2 THR B 230      36.113  41.610  31.926  1.00 37.89      B    C
ATOM   1923  N   TYR B 231      38.282  40.767  34.937  1.00 58.46      B    N
ATOM   1924  CA  TYR B 231      38.574  41.652  36.066  1.00 58.46      B    C
ATOM   1925  C   TYR B 231      39.991  42.198  36.038  1.00 58.46      B    C
ATOM   1926  O   TYR B 231      40.239  43.378  36.253  1.00 58.46      B    O
ATOM   1927  CB  TYR B 231      38.319  40.960  37.408  1.00 58.46      B    C
ATOM   1928  CG  TYR B 231      36.883  40.517  37.557  1.00 58.46      B    C
ATOM   1929  CD1 TYR B 231      35.838  41.448  37.375  1.00 58.46      B    C
ATOM   1930  CD2 TYR B 231      36.633  39.174  37.897  1.00 58.46      B    C
ATOM   1931  CE1 TYR B 231      34.512  41.025  37.554  1.00 58.46      B    C
ATOM   1932  CE2 TYR B 231      35.306  38.751  38.072  1.00 58.46      B    C
ATOM   1933  CZ  TYR B 231      34.265  39.687  37.920  1.00 58.46      B    C
ATOM   1934  OH  TYR B 231      32.968  39.279  38.165  1.00 58.46      B    O
ATOM   1935  N   VAL B 232      40.918  41.277  35.706  1.00 40.08      B    N
ATOM   1936  CA  VAL B 232      42.317  41.694  35.571  1.00 40.08      B    C
ATOM   1937  C   VAL B 232      42.523  42.759  34.500  1.00 40.08      B    C
ATOM   1938  O   VAL B 232      43.119  43.807  34.723  1.00 40.08      B    O
ATOM   1939  CB  VAL B 232      43.218  40.479  35.308  1.00 40.08      B    C
ATOM   1940  CG1 VAL B 232      44.692  40.867  35.163  1.00 40.08      B    C
ATOM   1941  CG2 VAL B 232      43.031  39.421  36.394  1.00 40.08      B    C
ATOM   1942  N   LYS B 233      41.969  42.447  33.314  1.00 58.86      B    N
ATOM   1943  CA  LYS B 233      42.099  43.371  32.186  1.00 58.86      B    C
ATOM   1944  C   LYS B 233      41.536  44.746  32.494  1.00 58.86      B    C
ATOM   1945  O   LYS B 233      42.138  45.782  32.235  1.00 58.86      B    O
ATOM   1946  CB  LYS B 233      41.419  42.797  30.939  1.00 58.86      B    C
ATOM   1947  CG  LYS B 233      42.061  41.504  30.430  1.00 58.86      B    C
ATOM   1948  CD  LYS B 233      41.269  40.826  29.306  1.00 58.86      B    C
ATOM   1949  CE  LYS B 233      41.169  41.656  28.024  1.00 58.86      B    C
ATOM   1950  NZ  LYS B 233      40.416  40.895  27.016  1.00 58.86      B    N
ATOM   1951  N   ASN B 234      40.339  44.697  33.100  1.00 32.59      B    N
ATOM   1952  CA  ASN B 234      39.669  45.946  33.443  1.00 32.59      B    C
ATOM   1953  C   ASN B 234      40.429  46.767  34.464  1.00 32.59      B    C
ATOM   1954  O   ASN B 234      40.590  47.972  34.322  1.00 32.59      B    O
ATOM   1955  CB  ASN B 234      38.234  45.678  33.897  1.00 32.59      B    C
ATOM   1956  CG  ASN B 234      37.366  46.887  33.612  1.00 32.59      B    C
ATOM   1957  OD1 ASN B 234      37.051  47.695  34.475  1.00 32.59      B    O
ATOM   1958  ND2 ASN B 234      36.977  46.970  32.333  1.00 32.59      B    N
ATOM   1959  N   LEU B 235      40.945  46.048  35.482  1.00 51.42      B    N
ATOM   1960  CA  LEU B 235      41.721  46.752  36.503  1.00 51.42      B    C
ATOM   1961  C   LEU B 235      42.956  47.434  35.955  1.00 51.42      B    C
ATOM   1962  O   LEU B 235      43.268  48.568  36.307  1.00 51.42      B    O
ATOM   1963  CB  LEU B 235      42.134  45.827  37.652  1.00 51.42      B    C
ATOM   1964  CG  LEU B 235      42.858  46.584  38.776  1.00 51.42      B    C
ATOM   1965  CD1 LEU B 235      41.923  47.543  39.508  1.00 51.42      B    C
ATOM   1966  CD2 LEU B 235      43.608  45.658  39.726  1.00 51.42      B    C
ATOM   1967  N   ASN B 236      43.636  46.688  35.060  1.00 31.96      B    N
ATOM   1968  CA  ASN B 236      44.847  47.257  34.468  1.00 31.96      B    C
ATOM   1969  C   ASN B 236      44.558  48.559  33.748  1.00 31.96      B    C
ATOM   1970  O   ASN B 236      45.236  49.562  33.927  1.00 31.96      B    O
ATOM   1971  CB  ASN B 236      45.539  46.252  33.536  1.00 31.96      B    C
ATOM   1972  CG  ASN B 236      46.284  45.194  34.339  1.00 31.96      B    C
ATOM   1973  OD1 ASN B 236      46.931  45.464  35.344  1.00 31.96      B    O
ATOM   1974  ND2 ASN B 236      46.191  43.956  33.839  1.00 31.96      B    N
ATOM   1975  N   ASN B 237      43.457  48.509  32.974  1.00 29.97      B    N
ATOM   1976  CA  ASN B 237      43.043  49.726  32.272  1.00 29.97      B    C
ATOM   1977  C   ASN B 237      42.707  50.875  33.203  1.00 29.97      B    C
ATOM   1978  O   ASN B 237      43.134  52.008  33.021  1.00 29.97      B    O
ATOM   1979  CB  ASN B 237      41.855  49.457  31.344  1.00 29.97      B    C
ATOM   1980  CG  ASN B 237      42.266  48.543  30.207  1.00 29.97      B    C
ATOM   1981  OD1 ASN B 237      43.346  48.635  29.643  1.00 29.97      B    O
ATOM   1982  ND2 ASN B 237      41.338  47.638  29.883  1.00 29.97      B    N
ATOM   1983  N   LEU B 238      41.933  50.531  34.249  1.00 53.89      B    N
ATOM   1984  CA  LEU B 238      41.521  51.592  35.174  1.00 53.89      B    C
ATOM   1985  C   LEU B 238      42.678  52.257  35.888  1.00 53.89      B    C
ATOM   1986  O   LEU B 238      42.754  53.466  36.045  1.00 53.89      B    O
ATOM   1987  CB  LEU B 238      40.536  51.069  36.217  1.00 53.89      B    C
ATOM   1988  CG  LEU B 238      39.228  50.540  35.634  1.00 53.89      B    C
ATOM   1989  CD1 LEU B 238      38.337  50.001  36.744  1.00 53.89      B    C
ATOM   1990  CD2 LEU B 238      38.500  51.570  34.768  1.00 53.89      B    C
ATOM   1991  N   SER B 239      43.599  51.383  36.300  1.00109.25      B    N
ATOM   1992  CA  SER B 239      44.758  51.818  37.063  1.00109.25      B    C
ATOM   1993  C   SER B 239      45.877  52.451  36.266  1.00109.25      B    C
ATOM   1994  O   SER B 239      46.839  52.950  36.836  1.00109.25      B    O
ATOM   1995  CB  SER B 239      45.285  50.624  37.849  1.00109.25      B    C
ATOM   1996  OG  SER B 239      44.202  50.051  38.586  1.00109.25      B    O
ATOM   1997  N   GLU B 240      45.718  52.410  34.926  1.00 91.12      B    N
ATOM   1998  CA  GLU B 240      46.853  52.708  34.049  1.00 91.12      B    C
ATOM   1999  C   GLU B 240      47.575  54.006  34.346  1.00 91.12      B    C
ATOM   2000  O   GLU B 240      48.793  54.061  34.410  1.00 91.12      B    O
ATOM   2001  CB  GLU B 240      46.438  52.689  32.578  1.00 91.12      B    C
ATOM   2002  CG  GLU B 240      47.643  52.775  31.628  1.00 91.12      B    C
ATOM   2003  CD  GLU B 240      47.198  52.947  30.190  1.00 91.12      B    C
ATOM   2004  OE1 GLU B 240      46.215  52.325  29.790  1.00 91.12      B    O
ATOM   2005  OE2 GLU B 240      47.843  53.710  29.471  1.00 91.12      B    O
ATOM   2006  N   GLN B 241      46.770  55.056  34.544  1.00 91.44      B    N
ATOM   2007  CA  GLN B 241      47.430  56.285  34.961  1.00 91.44      B    C
ATOM   2008  C   GLN B 241      47.056  56.722  36.350  1.00 91.44      B    C
ATOM   2009  O   GLN B 241      46.360  57.708  36.545  1.00 91.44      B    O
ATOM   2010  CB  GLN B 241      47.190  57.424  33.969  1.00 91.44      B    C
ATOM   2011  CG  GLN B 241      48.188  57.441  32.809  1.00 91.44      B    C
ATOM   2012  CD  GLN B 241      49.595  57.765  33.296  1.00 91.44      B    C
ATOM   2013  OE1 GLN B 241      49.894  57.903  34.478  1.00 91.44      B    O
ATOM   2014  NE2 GLN B 241      50.470  57.905  32.295  1.00 91.44      B    N
ATOM   2015  N   HIS B 242      47.557  55.949  37.323  1.00 76.31      B    N
ATOM   2016  CA  HIS B 242      47.320  56.373  38.698  1.00 76.31      B    C
ATOM   2017  C   HIS B 242      48.477  55.962  39.574  1.00 76.31      B    C
ATOM   2018  O   HIS B 242      49.104  54.931  39.375  1.00 76.31      B    O
ATOM   2019  CB  HIS B 242      46.044  55.788  39.288  1.00 76.31      B    C
ATOM   2020  CG  HIS B 242      44.776  56.148  38.551  1.00 76.31      B    C
ATOM   2021  ND1 HIS B 242      44.349  55.548  37.424  1.00 76.31      B    N
ATOM   2022  CD2 HIS B 242      43.842  57.117  38.921  1.00 76.31      B    C
ATOM   2023  CE1 HIS B 242      43.159  56.135  37.083  1.00 76.31      B    C
ATOM   2024  NE2 HIS B 242      42.847  57.096  38.004  1.00 76.31      B    N
ATOM   2025  N   LYS B 243      48.774  56.830  40.548  1.00147.59      B    N
ATOM   2026  CA  LYS B 243      50.002  56.593  41.309  1.00147.59      B    C
ATOM   2027  C   LYS B 243      49.976  55.360  42.178  1.00147.59      B    C
ATOM   2028  O   LYS B 243      50.728  54.414  41.958  1.00147.59      B    O
ATOM   2029  CB  LYS B 243      50.393  57.829  42.116  1.00147.59      B    C
ATOM   2030  CG  LYS B 243      50.703  59.018  41.206  1.00147.59      B    C
ATOM   2031  CD  LYS B 243      51.863  58.732  40.246  1.00147.59      B    C
ATOM   2032  CE  LYS B 243      52.130  59.868  39.253  1.00147.59      B    C
ATOM   2033  NZ  LYS B 243      50.993  60.033  38.330  1.00147.59      B    N
ATOM   2034  N   ASP B 244      49.035  55.393  43.139  1.00 33.38      B    N
ATOM   2035  CA  ASP B 244      48.955  54.208  43.986  1.00 33.38      B    C
ATOM   2036  C   ASP B 244      48.517  53.022  43.172  1.00 33.38      B    C
ATOM   2037  O   ASP B 244      48.959  51.902  43.344  1.00 33.38      B    O
ATOM   2038  CB  ASP B 244      48.005  54.361  45.174  1.00 33.38      B    C
ATOM   2039  CG  ASP B 244      48.339  55.525  46.085  1.00 33.38      B    C
ATOM   2040  OD1 ASP B 244      49.431  56.084  45.988  1.00 33.38      B    O
ATOM   2041  OD2 ASP B 244      47.482  55.869  46.895  1.00 33.38      B    O
ATOM   2042  N   LEU B 245      47.650  53.331  42.204  1.00 91.72      B    N
ATOM   2043  CA  LEU B 245      47.162  52.206  41.421  1.00 91.72      B    C
ATOM   2044  C   LEU B 245      48.202  51.408  40.670  1.00 91.72      B    C
ATOM   2045  O   LEU B 245      48.300  50.203  40.839  1.00 91.72      B    O
ATOM   2046  CB  LEU B 245      46.082  52.648  40.466  1.00 91.72      B    C
ATOM   2047  CG  LEU B 245      44.755  52.921  41.145  1.00 91.72      B    C
ATOM   2048  CD1 LEU B 245      43.680  53.348  40.158  1.00 91.72      B    C
ATOM   2049  CD2 LEU B 245      44.315  51.695  41.922  1.00 91.72      B    C
ATOM   2050  N   LYS B 246      48.981  52.120  39.832  1.00105.91      B    N
ATOM   2051  CA  LYS B 246      49.871  51.357  38.949  1.00105.91      B    C
ATOM   2052  C   LYS B 246      50.864  50.500  39.696  1.00105.91      B    C
ATOM   2053  O   LYS B 246      51.073  49.330  39.410  1.00105.91      B    O
ATOM   2054  CB  LYS B 246      50.728  52.244  38.056  1.00105.91      B    C
ATOM   2055  CG  LYS B 246      50.018  53.193  37.108  1.00105.91      B    C
ATOM   2056  CD  LYS B 246      50.971  54.201  36.447  1.00105.91      B    C
ATOM   2057  CE  LYS B 246      51.564  55.293  37.345  1.00105.91      B    C
ATOM   2058  NZ  LYS B 246      52.478  54.723  38.344  1.00105.91      B    N
ATOM   2059  N   SER B 247      51.512  51.188  40.653  1.00 85.88      B    N
ATOM   2060  CA  SER B 247      52.590  50.500  41.348  1.00 85.88      B    C
ATOM   2061  C   SER B 247      52.147  49.554  42.439  1.00 85.88      B    C
ATOM   2062  O   SER B 247      52.863  48.610  42.749  1.00 85.88      B    O
ATOM   2063  CB  SER B 247      53.594  51.496  41.936  1.00 85.88      B    C
ATOM   2064  OG  SER B 247      54.745  50.806  42.443  1.00 85.88      B    O
ATOM   2065  N   LEU B 248      51.004  49.884  43.061  1.00105.11      B    N
ATOM   2066  CA  LEU B 248      50.710  49.121  44.271  1.00105.11      B    C
ATOM   2067  C   LEU B 248      50.177  47.732  44.012  1.00105.11      B    C
ATOM   2068  O   LEU B 248      49.777  47.355  42.918  1.00105.11      B    O
ATOM   2069  CB  LEU B 248      49.789  49.873  45.240  1.00105.11      B    C
ATOM   2070  CG  LEU B 248      50.460  50.906  46.162  1.00105.11      B    C
ATOM   2071  CD1 LEU B 248      51.330  51.948  45.451  1.00105.11      B    C
ATOM   2072  CD2 LEU B 248      49.423  51.576  47.064  1.00105.11      B    C
ATOM   2073  N   THR B 249      50.230  46.973  45.115  1.00 40.20      B    N
ATOM   2074  CA  THR B 249      49.809  45.580  45.071  1.00 40.20      B    C
ATOM   2075  C   THR B 249      48.303  45.464  45.026  1.00 40.20      B    C
ATOM   2076  O   THR B 249      47.590  46.402  45.353  1.00 40.20      B    O
ATOM   2077  CB  THR B 249      50.347  44.850  46.305  1.00 40.20      B    C
ATOM   2078  OG1 THR B 249      49.644  45.259  47.492  1.00 40.20      B    O
ATOM   2079  CG2 THR B 249      51.860  45.027  46.458  1.00 40.20      B    C
ATOM   2080  N   LEU B 250      47.840  44.256  44.659  1.00107.58      B    N
ATOM   2081  CA  LEU B 250      46.394  44.040  44.619  1.00107.58      B    C
ATOM   2082  C   LEU B 250      45.711  44.296  45.951  1.00107.58      B    C
ATOM   2083  O   LEU B 250      44.673  44.935  46.038  1.00107.58      B    O
ATOM   2084  CB  LEU B 250      46.099  42.621  44.134  1.00107.58      B    C
ATOM   2085  CG  LEU B 250      44.889  42.448  43.204  1.00107.58      B    C
ATOM   2086  CD1 LEU B 250      44.007  41.298  43.668  1.00107.58      B    C
ATOM   2087  CD2 LEU B 250      44.096  43.724  42.941  1.00107.58      B    C
ATOM   2088  N   GLU B 251      46.382  43.787  47.002  1.00 74.75      B    N
ATOM   2089  CA  GLU B 251      45.854  43.996  48.347  1.00 74.75      B    C
ATOM   2090  C   GLU B 251      45.827  45.455  48.764  1.00 74.75      B    C
ATOM   2091  O   GLU B 251      44.901  45.951  49.398  1.00 74.75      B    O
ATOM   2092  CB  GLU B 251      46.619  43.160  49.367  1.00 74.75      B    C
ATOM   2093  CG  GLU B 251      45.861  43.020  50.693  1.00 74.75      B    C
ATOM   2094  CD  GLU B 251      46.700  42.332  51.759  1.00 74.75      B    C
ATOM   2095  OE1 GLU B 251      47.772  41.821  51.451  1.00 74.75      B    O
ATOM   2096  OE2 GLU B 251      46.282  42.326  52.916  1.00 74.75      B    O
ATOM   2097  N   ASP B 252      46.882  46.157  48.329  1.00 30.71      B    N
ATOM   2098  CA  ASP B 252      46.836  47.593  48.572  1.00 30.71      B    C
ATOM   2099  C   ASP B 252      45.683  48.263  47.880  1.00 30.71      B    C
ATOM   2100  O   ASP B 252      44.955  49.026  48.492  1.00 30.71      B    O
ATOM   2101  CB  ASP B 252      48.123  48.286  48.167  1.00 30.71      B    C
ATOM   2102  CG  ASP B 252      49.152  48.133  49.256  1.00 30.71      B    C
ATOM   2103  OD1 ASP B 252      48.866  48.539  50.390  1.00 30.71      B    O
ATOM   2104  OD2 ASP B 252      50.229  47.620  48.952  1.00 30.71      B    O
ATOM   2105  N   ILE B 253      45.519  47.908  46.595  1.00100.96      B    N
ATOM   2106  CA  ILE B 253      44.405  48.465  45.825  1.00100.96      B    C
ATOM   2107  C   ILE B 253      43.055  48.183  46.464  1.00100.96      B    C
ATOM   2108  O   ILE B 253      42.210  49.064  46.593  1.00100.96      B    O
ATOM   2109  CB  ILE B 253      44.419  47.961  44.373  1.00100.96      B    C
ATOM   2110  CG1 ILE B 253      45.773  48.194  43.703  1.00100.96      B    C
ATOM   2111  CG2 ILE B 253      43.317  48.653  43.564  1.00100.96      B    C
ATOM   2112  CD1 ILE B 253      45.876  47.547  42.320  1.00100.96      B    C
ATOM   2113  N   ILE B 254      42.898  46.915  46.898  1.00106.76      B    N
ATOM   2114  CA  ILE B 254      41.612  46.590  47.514  1.00106.76      B    C
ATOM   2115  C   ILE B 254      41.326  47.408  48.763  1.00106.76      B    C
ATOM   2116  O   ILE B 254      40.226  47.915  48.941  1.00106.76      B    O
ATOM   2117  CB  ILE B 254      41.405  45.071  47.724  1.00106.76      B    C
ATOM   2118  CG1 ILE B 254      40.062  44.748  48.380  1.00106.76      B    C
ATOM   2119  CG2 ILE B 254      42.498  44.417  48.555  1.00106.76      B    C
ATOM   2120  CD1 ILE B 254      39.873  43.248  48.598  1.00106.76      B    C
ATOM   2121  N   LYS B 255      42.380  47.565  49.589  1.00 51.04      B    N
ATOM   2122  CA  LYS B 255      42.210  48.398  50.781  1.00 51.04      B    C
ATOM   2123  C   LYS B 255      41.944  49.868  50.470  1.00 51.04      B    C
ATOM   2124  O   LYS B 255      41.018  50.494  50.987  1.00 51.04      B    O
ATOM   2125  CB  LYS B 255      43.438  48.256  51.687  1.00 51.04      B    C
ATOM   2126  CG  LYS B 255      43.592  46.858  52.291  1.00 51.04      B    C
ATOM   2127  CD  LYS B 255      44.986  46.609  52.879  1.00 51.04      B    C
ATOM   2128  CE  LYS B 255      45.067  45.234  53.540  1.00 51.04      B    C
ATOM   2129  NZ  LYS B 255      46.461  44.793  53.699  1.00 51.04      B    N
ATOM   2130  N   LYS B 256      42.818  50.385  49.586  1.00149.98      B    N
ATOM   2131  CA  LYS B 256      42.891  51.827  49.341  1.00149.98      B    C
ATOM   2132  C   LYS B 256      41.741  52.436  48.564  1.00149.98      B    C
ATOM   2133  O   LYS B 256      41.322  53.550  48.842  1.00149.98      B    O
ATOM   2134  CB  LYS B 256      44.183  52.248  48.625  1.00149.98      B    C
ATOM   2135  CG  LYS B 256      45.528  51.864  49.245  1.00149.98      B    C
ATOM   2136  CD  LYS B 256      45.799  52.384  50.655  1.00149.98      B    C
ATOM   2137  CE  LYS B 256      47.171  51.910  51.156  1.00149.98      B    C
ATOM   2138  NZ  LYS B 256      47.218  50.435  51.216  1.00149.98      B    N
ATOM   2139  N   TYR B 257      41.269  51.691  47.551  1.00102.88      B    N
ATOM   2140  CA  TYR B 257      40.388  52.382  46.614  1.00102.88      B    C
ATOM   2141  C   TYR B 257      38.908  52.175  46.860  1.00102.88      B    C
ATOM   2142  O   TYR B 257      38.487  51.516  47.815  1.00102.88      B    O
ATOM   2143  CB  TYR B 257      40.792  52.052  45.168  1.00102.88      B    C
ATOM   2144  CG  TYR B 257      42.026  52.846  44.804  1.00102.88      B    C
ATOM   2145  CD1 TYR B 257      43.291  52.404  45.241  1.00102.88      B    C
ATOM   2146  CD2 TYR B 257      41.871  54.025  44.049  1.00102.88      B    C
ATOM   2147  CE1 TYR B 257      44.425  53.181  44.951  1.00102.88      B    C
ATOM   2148  CE2 TYR B 257      43.005  54.793  43.742  1.00102.88      B    C
ATOM   2149  CZ  TYR B 257      44.266  54.364  44.199  1.00102.88      B    C
ATOM   2150  OH  TYR B 257      45.371  55.128  43.886  1.00102.88      B    O
ATOM   2151  N   ASP B 258      38.161  52.795  45.930  1.00 58.81      B    N
ATOM   2152  CA  ASP B 258      36.709  52.703  45.846  1.00 58.81      B    C
ATOM   2153  C   ASP B 258      36.299  52.612  44.379  1.00 58.81      B    C
ATOM   2154  O   ASP B 258      37.134  52.504  43.483  1.00 58.81      B    O
ATOM   2155  CB  ASP B 258      36.061  53.909  46.550  1.00 58.81      B    C
ATOM   2156  CG  ASP B 258      36.305  55.205  45.785  1.00 58.81      B    C
ATOM   2157  OD1 ASP B 258      37.445  55.465  45.398  1.00 58.81      B    O
ATOM   2158  OD2 ASP B 258      35.342  55.934  45.563  1.00 58.81      B    O
ATOM   2159  N   GLY B 259      34.972  52.653  44.169  1.00 24.75      B    N
ATOM   2160  CA  GLY B 259      34.471  52.738  42.800  1.00 24.75      B    C
ATOM   2161  C   GLY B 259      34.749  51.500  41.973  1.00 24.75      B    C
ATOM   2162  O   GLY B 259      34.905  50.391  42.477  1.00 24.75      B    O
ATOM   2163  N   SER B 260      34.828  51.746  40.653  1.00 28.19      B    N
ATOM   2164  CA  SER B 260      35.071  50.636  39.730  1.00 28.19      B    C
ATOM   2165  C   SER B 260      36.392  49.935  39.973  1.00 28.19      B    C
ATOM   2166  O   SER B 260      36.556  48.735  39.770  1.00 28.19      B    O
ATOM   2167  CB  SER B 260      35.014  51.144  38.292  1.00 28.19      B    C
ATOM   2168  OG  SER B 260      35.948  52.220  38.149  1.00 28.19      B    O
ATOM   2169  N   ILE B 261      37.336  50.762  40.452  1.00 38.72      B    N
ATOM   2170  CA  ILE B 261      38.661  50.233  40.747  1.00 38.72      B    C
ATOM   2171  C   ILE B 261      38.612  49.187  41.841  1.00 38.72      B    C
ATOM   2172  O   ILE B 261      39.130  48.084  41.710  1.00 38.72      B    O
ATOM   2173  CB  ILE B 261      39.627  51.360  41.111  1.00 38.72      B    C
ATOM   2174  CG1 ILE B 261      39.369  52.592  40.238  1.00 38.72      B    C
ATOM   2175  CG2 ILE B 261      41.042  50.829  40.918  1.00 38.72      B    C
ATOM   2176  CD1 ILE B 261      40.237  53.799  40.567  1.00 38.72      B    C
ATOM   2177  N   HIS B 262      37.888  49.570  42.914  1.00 41.04      B    N
ATOM   2178  CA  HIS B 262      37.675  48.580  43.969  1.00 41.04      B    C
ATOM   2179  C   HIS B 262      36.977  47.341  43.450  1.00 41.04      B    C
ATOM   2180  O   HIS B 262      37.390  46.226  43.727  1.00 41.04      B    O
ATOM   2181  CB  HIS B 262      36.910  49.175  45.159  1.00 41.04      B    C
ATOM   2182  CG  HIS B 262      36.662  48.133  46.231  1.00 41.04      B    C
ATOM   2183  ND1 HIS B 262      37.583  47.734  47.129  1.00 41.04      B    N
ATOM   2184  CD2 HIS B 262      35.482  47.412  46.446  1.00 41.04      B    C
ATOM   2185  CE1 HIS B 262      36.991  46.767  47.897  1.00 41.04      B    C
ATOM   2186  NE2 HIS B 262      35.704  46.570  47.482  1.00 41.04      B    N
ATOM   2187  N   ASN B 263      35.917  47.586  42.657  1.00 50.29      B    N
ATOM   2188  CA  ASN B 263      35.130  46.446  42.176  1.00 50.29      B    C
ATOM   2189  C   ASN B 263      35.952  45.390  41.469  1.00 50.29      B    C
ATOM   2190  O   ASN B 263      35.891  44.203  41.767  1.00 50.29      B    O
ATOM   2191  CB  ASN B 263      33.987  46.898  41.264  1.00 50.29      B    C
ATOM   2192  CG  ASN B 263      32.860  47.488  42.086  1.00 50.29      B    C
ATOM   2193  OD1 ASN B 263      32.784  47.342  43.296  1.00 50.29      B    O
ATOM   2194  ND2 ASN B 263      31.963  48.166  41.362  1.00 50.29      B    N
ATOM   2195  N   ASN B 264      36.767  45.892  40.526  1.00 50.06      B    N
ATOM   2196  CA  ASN B 264      37.608  44.951  39.791  1.00 50.06      B    C
ATOM   2197  C   ASN B 264      38.671  44.300  40.652  1.00 50.06      B    C
ATOM   2198  O   ASN B 264      38.852  43.090  40.636  1.00 50.06      B    O
ATOM   2199  CB  ASN B 264      38.239  45.622  38.574  1.00 50.06      B    C
ATOM   2200  CG  ASN B 264      37.181  45.883  37.523  1.00 50.06      B    C
ATOM   2201  OD1 ASN B 264      36.740  44.995  36.810  1.00 50.06      B    O
ATOM   2202  ND2 ASN B 264      36.847  47.169  37.395  1.00 50.06      B    N
ATOM   2203  N   ALA B 265      39.349  45.154  41.443  1.00 44.79      B    N
ATOM   2204  CA  ALA B 265      40.434  44.634  42.277  1.00 44.79      B    C
ATOM   2205  C   ALA B 265      39.993  43.550  43.242  1.00 44.79      B    C
ATOM   2206  O   ALA B 265      40.551  42.459  43.327  1.00 44.79      B    O
ATOM   2207  CB  ALA B 265      41.063  45.764  43.089  1.00 44.79      B    C
ATOM   2208  N   ALA B 266      38.913  43.908  43.954  1.00 39.88      B    N
ATOM   2209  CA  ALA B 266      38.347  42.994  44.934  1.00 39.88      B    C
ATOM   2210  C   ALA B 266      37.900  41.693  44.317  1.00 39.88      B    C
ATOM   2211  O   ALA B 266      38.129  40.631  44.868  1.00 39.88      B    O
ATOM   2212  CB  ALA B 266      37.163  43.628  45.659  1.00 39.88      B    C
ATOM   2213  N   GLN B 267      37.296  41.805  43.119  1.00 59.56      B    N
ATOM   2214  CA  GLN B 267      36.909  40.567  42.443  1.00 59.56      B    C
ATOM   2215  C   GLN B 267      38.062  39.667  42.065  1.00 59.56      B    C
ATOM   2216  O   GLN B 267      37.947  38.448  42.127  1.00 59.56      B    O
ATOM   2217  CB  GLN B 267      36.064  40.838  41.204  1.00 59.56      B    C
ATOM   2218  CG  GLN B 267      34.629  41.269  41.501  1.00 59.56      B    C
ATOM   2219  CD  GLN B 267      33.811  40.117  42.057  1.00 59.56      B    C
ATOM   2220  OE1 GLN B 267      33.767  39.849  43.253  1.00 59.56      B    O
ATOM   2221  NE2 GLN B 267      33.110  39.454  41.127  1.00 59.56      B    N
ATOM   2222  N   ILE B 268      39.187  40.304  41.693  1.00 42.73      B    N
ATOM   2223  CA  ILE B 268      40.349  39.465  41.406  1.00 42.73      B    C
ATOM   2224  C   ILE B 268      40.812  38.710  42.638  1.00 42.73      B    C
ATOM   2225  O   ILE B 268      41.001  37.499  42.649  1.00 42.73      B    O
ATOM   2226  CB  ILE B 268      41.522  40.268  40.850  1.00 42.73      B    C
ATOM   2227  CG1 ILE B 268      41.114  41.263  39.773  1.00 42.73      B    C
ATOM   2228  CG2 ILE B 268      42.539  39.280  40.300  1.00 42.73      B    C
ATOM   2229  CD1 ILE B 268      42.195  42.304  39.508  1.00 42.73      B    C
ATOM   2230  N   PHE B 269      40.954  39.497  43.721  1.00 46.05      B    N
ATOM   2231  CA  PHE B 269      41.390  38.844  44.954  1.00 46.05      B    C
ATOM   2232  C   PHE B 269      40.438  37.761  45.423  1.00 46.05      B    C
ATOM   2233  O   PHE B 269      40.828  36.656  45.781  1.00 46.05      B    O
ATOM   2234  CB  PHE B 269      41.641  39.853  46.079  1.00 46.05      B    C
ATOM   2235  CG  PHE B 269      42.574  39.222  47.090  1.00 46.05      B    C
ATOM   2236  CD1 PHE B 269      42.054  38.364  48.083  1.00 46.05      B    C
ATOM   2237  CD2 PHE B 269      43.958  39.482  47.003  1.00 46.05      B    C
ATOM   2238  CE1 PHE B 269      42.932  37.726  48.979  1.00 46.05      B    C
ATOM   2239  CE2 PHE B 269      44.838  38.850  47.902  1.00 46.05      B    C
ATOM   2240  CZ  PHE B 269      44.317  37.967  48.871  1.00 46.05      B    C
ATOM   2241  N   ASN B 270      39.152  38.130  45.357  1.00 44.07      B    N
ATOM   2242  CA  ASN B 270      38.104  37.216  45.801  1.00 44.07      B    C
ATOM   2243  C   ASN B 270      38.103  35.926  45.010  1.00 44.07      B    C
ATOM   2244  O   ASN B 270      38.000  34.837  45.560  1.00 44.07      B    O
ATOM   2245  CB  ASN B 270      36.714  37.862  45.732  1.00 44.07      B    C
ATOM   2246  CG  ASN B 270      36.550  38.992  46.734  1.00 44.07      B    C
ATOM   2247  OD1 ASN B 270      37.308  39.152  47.682  1.00 44.07      B    O
ATOM   2248  ND2 ASN B 270      35.502  39.785  46.465  1.00 44.07      B    N
ATOM   2249  N   HIS B 271      38.264  36.085  43.681  1.00 63.48      B    N
ATOM   2250  CA  HIS B 271      38.299  34.867  42.875  1.00 63.48      B    C
ATOM   2251  C   HIS B 271      39.532  34.015  43.106  1.00 63.48      B    C
ATOM   2252  O   HIS B 271      39.432  32.801  43.195  1.00 63.48      B    O
ATOM   2253  CB  HIS B 271      38.101  35.139  41.381  1.00 63.48      B    C
ATOM   2254  CG  HIS B 271      36.656  35.433  41.032  1.00 63.48      B    C
ATOM   2255  ND1 HIS B 271      36.124  36.662  41.009  1.00 63.48      B    N
ATOM   2256  CD2 HIS B 271      35.658  34.527  40.662  1.00 63.48      B    C
ATOM   2257  CE1 HIS B 271      34.812  36.539  40.631  1.00 63.48      B    C
ATOM   2258  NE2 HIS B 271      34.489  35.207  40.406  1.00 63.48      B    N
ATOM   2259  N   ASN B 272      40.697  34.678  43.260  1.00 31.92      B    N
ATOM   2260  CA  ASN B 272      41.899  33.888  43.569  1.00 31.92      B    C
ATOM   2261  C   ASN B 272      41.743  33.079  44.845  1.00 31.92      B    C
ATOM   2262  O   ASN B 272      42.073  31.902  44.935  1.00 31.92      B    O
ATOM   2263  CB  ASN B 272      43.146  34.770  43.691  1.00 31.92      B    C
ATOM   2264  CG  ASN B 272      43.569  35.313  42.342  1.00 31.92      B    C
ATOM   2265  OD1 ASN B 272      43.817  34.591  41.388  1.00 31.92      B    O
ATOM   2266  ND2 ASN B 272      43.672  36.644  42.308  1.00 31.92      B    N
ATOM   2267  N   PHE B 273      41.156  33.780  45.831  1.00 68.62      B    N
ATOM   2268  CA  PHE B 273      40.869  33.137  47.110  1.00 68.62      B    C
ATOM   2269  C   PHE B 273      39.916  31.959  46.975  1.00 68.62      B    C
ATOM   2270  O   PHE B 273      40.073  30.910  47.588  1.00 68.62      B    O
ATOM   2271  CB  PHE B 273      40.328  34.191  48.078  1.00 68.62      B    C
ATOM   2272  CG  PHE B 273      40.655  33.826  49.505  1.00 68.62      B    C
ATOM   2273  CD1 PHE B 273      41.899  34.221  50.042  1.00 68.62      B    C
ATOM   2274  CD2 PHE B 273      39.719  33.106  50.276  1.00 68.62      B    C
ATOM   2275  CE1 PHE B 273      42.212  33.893  51.374  1.00 68.62      B    C
ATOM   2276  CE2 PHE B 273      40.030  32.777  51.607  1.00 68.62      B    C
ATOM   2277  CZ  PHE B 273      41.273  33.173  52.140  1.00 68.62      B    C
ATOM   2278  N   PHE B 274      38.930  32.182  46.088  1.00 76.05      B    N
ATOM   2279  CA  PHE B 274      37.957  31.145  45.747  1.00 76.05      B    C
ATOM   2280  C   PHE B 274      38.602  29.900  45.166  1.00 76.05      B    C
ATOM   2281  O   PHE B 274      38.348  28.783  45.596  1.00 76.05      B    O
ATOM   2282  CB  PHE B 274      36.908  31.768  44.813  1.00 76.05      B    C
ATOM   2283  CG  PHE B 274      35.959  30.764  44.202  1.00 76.05      B    C
ATOM   2284  CD1 PHE B 274      35.062  30.045  45.021  1.00 76.05      B    C
ATOM   2285  CD2 PHE B 274      35.989  30.575  42.805  1.00 76.05      B    C
ATOM   2286  CE1 PHE B 274      34.178  29.123  44.428  1.00 76.05      B    C
ATOM   2287  CE2 PHE B 274      35.105  29.654  42.214  1.00 76.05      B    C
ATOM   2288  CZ  PHE B 274      34.205  28.939  43.030  1.00 76.05      B    C
ATOM   2289  N   TRP B 275      39.484  30.155  44.183  1.00 74.34      B    N
ATOM   2290  CA  TRP B 275      40.208  29.056  43.545  1.00 74.34      B    C
ATOM   2291  C   TRP B 275      41.042  28.247  44.515  1.00 74.34      B    C
ATOM   2292  O   TRP B 275      41.002  27.026  44.546  1.00 74.34      B    O
ATOM   2293  CB  TRP B 275      41.106  29.571  42.413  1.00 74.34      B    C
ATOM   2294  CG  TRP B 275      40.301  30.251  41.326  1.00 74.34      B    C
ATOM   2295  CD1 TRP B 275      40.541  31.519  40.774  1.00 74.34      B    C
ATOM   2296  CD2 TRP B 275      39.135  29.757  40.634  1.00 74.34      B    C
ATOM   2297  NE1 TRP B 275      39.619  31.831  39.824  1.00 74.34      B    N
ATOM   2298  CE2 TRP B 275      38.732  30.770  39.701  1.00 74.34      B    C
ATOM   2299  CE3 TRP B 275      38.405  28.554  40.722  1.00 74.34      B    C
ATOM   2300  CZ2 TRP B 275      37.606  30.563  38.880  1.00 74.34      B    C
ATOM   2301  CZ3 TRP B 275      37.283  28.360  39.894  1.00 74.34      B    C
ATOM   2302  CH2 TRP B 275      36.884  29.357  38.979  1.00 74.34      B    C
ATOM   2303  N   LEU B 276      41.788  29.004  45.340  1.00113.73      B    N
ATOM   2304  CA  LEU B 276      42.634  28.337  46.332  1.00113.73      B    C
ATOM   2305  C   LEU B 276      41.865  27.627  47.429  1.00113.73      B    C
ATOM   2306  O   LEU B 276      42.337  26.676  48.041  1.00113.73      B    O
ATOM   2307  CB  LEU B 276      43.637  29.309  46.956  1.00113.73      B    C
ATOM   2308  CG  LEU B 276      44.962  29.457  46.196  1.00113.73      B    C
ATOM   2309  CD1 LEU B 276      44.816  30.130  44.829  1.00113.73      B    C
ATOM   2310  CD2 LEU B 276      46.010  30.168  47.051  1.00113.73      B    C
ATOM   2311  N   GLY B 277      40.626  28.112  47.631  1.00 59.23      B    N
ATOM   2312  CA  GLY B 277      39.758  27.441  48.590  1.00 59.23      B    C
ATOM   2313  C   GLY B 277      39.329  26.048  48.171  1.00 59.23      B    C
ATOM   2314  O   GLY B 277      38.749  25.308  48.952  1.00 59.23      B    O
ATOM   2315  N   LEU B 278      39.621  25.732  46.897  1.00 77.03      B    N
ATOM   2316  CA  LEU B 278      39.190  24.469  46.317  1.00 77.03      B    C
ATOM   2317  C   LEU B 278      40.374  23.622  45.882  1.00 77.03      B    C
ATOM   2318  O   LEU B 278      41.478  24.133  45.758  1.00 77.03      B    O
ATOM   2319  CB  LEU B 278      38.310  24.823  45.124  1.00 77.03      B    C
ATOM   2320  CG  LEU B 278      37.095  25.682  45.500  1.00 77.03      B    C
ATOM   2321  CD1 LEU B 278      36.142  25.870  44.321  1.00 77.03      B    C
ATOM   2322  CD2 LEU B 278      36.386  25.168  46.756  1.00 77.03      B    C
ATOM   2323  N   LYS B 279      40.102  22.320  45.642  1.00152.76      B    N
ATOM   2324  CA  LYS B 279      41.105  21.416  45.058  1.00152.76      B    C
ATOM   2325  C   LYS B 279      40.481  20.082  44.690  1.00152.76      B    C
ATOM   2326  O   LYS B 279      39.414  19.725  45.173  1.00152.76      B    O
ATOM   2327  CB  LYS B 279      42.286  21.145  46.008  1.00152.76      B    C
ATOM   2328  CG  LYS B 279      43.605  21.836  45.625  1.00152.76      B    C
ATOM   2329  CD  LYS B 279      44.258  21.323  44.336  1.00152.76      B    C
ATOM   2330  CE  LYS B 279      44.812  19.899  44.442  1.00152.76      B    C
ATOM   2331  NZ  LYS B 279      45.305  19.451  43.123  1.00152.76      B    N
ATOM   2332  N   GLU B 280      41.207  19.343  43.827  1.00 57.90      B    N
ATOM   2333  CA  GLU B 280      40.869  17.923  43.680  1.00 57.90      B    C
ATOM   2334  C   GLU B 280      41.255  17.210  44.959  1.00 57.90      B    C
ATOM   2335  O   GLU B 280      42.026  17.755  45.742  1.00 57.90      B    O
ATOM   2336  CB  GLU B 280      41.617  17.277  42.504  1.00 57.90      B    C
ATOM   2337  CG  GLU B 280      43.122  17.224  42.780  1.00 57.90      B    C
ATOM   2338  CD  GLU B 280      43.907  16.463  41.747  1.00 57.90      B    C
ATOM   2339  OE1 GLU B 280      43.884  16.853  40.590  1.00 57.90      B    O
ATOM   2340  OE2 GLU B 280      44.570  15.501  42.125  1.00 57.90      B    O
ATOM   2341  N   GLN B 281      40.712  15.987  45.132  1.00127.58      B    N
ATOM   2342  CA  GLN B 281      41.057  15.175  46.308  1.00127.58      B    C
ATOM   2343  C   GLN B 281      40.998  15.927  47.633  1.00127.58      B    C
ATOM   2344  O   GLN B 281      41.858  15.833  48.498  1.00127.58      B    O
ATOM   2345  CB  GLN B 281      42.383  14.401  46.116  1.00127.58      B    C
ATOM   2346  CG  GLN B 281      43.670  15.238  46.057  1.00127.58      B    C
ATOM   2347  CD  GLN B 281      44.880  14.356  45.883  1.00127.58      B    C
ATOM   2348  OE1 GLN B 281      45.203  13.520  46.714  1.00127.58      B    O
ATOM   2349  NE2 GLN B 281      45.574  14.608  44.768  1.00127.58      B    N
ATOM   2350  N   GLY B 282      39.910  16.704  47.721  1.00 39.93      B    N
ATOM   2351  CA  GLY B 282      39.685  17.494  48.920  1.00 39.93      B    C
ATOM   2352  C   GLY B 282      38.287  17.216  49.411  1.00 39.93      B    C
ATOM   2353  O   GLY B 282      37.750  16.132  49.216  1.00 39.93      B    O
ATOM   2354  N   GLY B 283      37.719  18.253  50.037  1.00 21.32      B    N
ATOM   2355  CA  GLY B 283      36.376  18.098  50.576  1.00 21.32      B    C
ATOM   2356  C   GLY B 283      36.348  17.201  51.783  1.00 21.32      B    C
ATOM   2357  O   GLY B 283      37.355  16.988  52.448  1.00 21.32      B    O
ATOM   2358  N   GLY B 284      35.140  16.678  52.037  1.00 19.65      B    N
ATOM   2359  CA  GLY B 284      35.011  15.808  53.201  1.00 19.65      B    C
ATOM   2360  C   GLY B 284      35.137  16.576  54.500  1.00 19.65      B    C
ATOM   2361  O   GLY B 284      35.098  17.802  54.534  1.00 19.65      B    O
ATOM   2362  N   MET B 285      35.299  15.786  55.574  1.00 37.42      B    N
ATOM   2363  CA  MET B 285      35.500  16.404  56.882  1.00 37.42      B    C
ATOM   2364  C   MET B 285      36.796  17.191  56.926  1.00 37.42      B    C
ATOM   2365  O   MET B 285      37.781  16.826  56.296  1.00 37.42      B    O
ATOM   2366  CB  MET B 285      35.535  15.336  57.981  1.00 37.42      B    C
ATOM   2367  CG  MET B 285      34.242  14.535  58.138  1.00 37.42      B    C
ATOM   2368  SD  MET B 285      34.364  13.313  59.456  1.00 37.42      B    S
ATOM   2369  CE  MET B 285      35.718  12.336  58.779  1.00 37.42      B    C
ATOM   2370  N   PRO B 286      36.770  18.292  57.702  1.00 87.76      B    N
ATOM   2371  CA  PRO B 286      38.020  18.993  57.986  1.00 87.76      B    C
ATOM   2372  C   PRO B 286      38.889  18.180  58.915  1.00 87.76      B    C
ATOM   2373  O   PRO B 286      38.402  17.389  59.714  1.00 87.76      B    O
ATOM   2374  CB  PRO B 286      37.527  20.287  58.639  1.00 87.76      B    C
ATOM   2375  CG  PRO B 286      36.201  19.922  59.296  1.00 87.76      B    C
ATOM   2376  CD  PRO B 286      35.611  18.905  58.332  1.00 87.76      B    C
ATOM   2377  N   TYR B 287      40.197  18.433  58.802  1.00138.79      B    N
ATOM   2378  CA  TYR B 287      41.045  17.909  59.862  1.00138.79      B    C
ATOM   2379  C   TYR B 287      42.166  18.872  60.188  1.00138.79      B    C
ATOM   2380  O   TYR B 287      42.355  19.888  59.525  1.00138.79      B    O
ATOM   2381  CB  TYR B 287      41.515  16.463  59.591  1.00138.79      B    C
ATOM   2382  CG  TYR B 287      42.580  16.379  58.523  1.00138.79      B    C
ATOM   2383  CD1 TYR B 287      42.234  16.594  57.174  1.00138.79      B    C
ATOM   2384  CD2 TYR B 287      43.900  16.080  58.917  1.00138.79      B    C
ATOM   2385  CE1 TYR B 287      43.238  16.530  56.196  1.00138.79      B    C
ATOM   2386  CE2 TYR B 287      44.903  16.009  57.937  1.00138.79      B    C
ATOM   2387  CZ  TYR B 287      44.560  16.243  56.590  1.00138.79      B    C
ATOM   2388  OH  TYR B 287      45.552  16.193  55.633  1.00138.79      B    O
ATOM   2389  N   GLY B 288      42.891  18.523  61.259  1.00 26.96      B    N
ATOM   2390  CA  GLY B 288      43.920  19.455  61.710  1.00 26.96      B    C
ATOM   2391  C   GLY B 288      43.311  20.584  62.512  1.00 26.96      B    C
ATOM   2392  O   GLY B 288      42.221  20.449  63.066  1.00 26.96      B    O
ATOM   2393  N   GLU B 289      44.041  21.714  62.510  1.00121.06      B    N
ATOM   2394  CA  GLU B 289      43.609  22.831  63.353  1.00121.06      B    C
ATOM   2395  C   GLU B 289      42.228  23.346  63.042  1.00121.06      B    C
ATOM   2396  O   GLU B 289      41.445  23.680  63.923  1.00121.06      B    O
ATOM   2397  CB  GLU B 289      44.585  24.008  63.314  1.00121.06      B    C
ATOM   2398  CG  GLU B 289      45.608  24.003  64.452  1.00121.06      B    C
ATOM   2399  CD  GLU B 289      46.662  22.943  64.209  1.00121.06      B    C
ATOM   2400  OE1 GLU B 289      47.688  23.270  63.616  1.00121.06      B    O
ATOM   2401  OE2 GLU B 289      46.462  21.798  64.608  1.00121.06      B    O
ATOM   2402  N   ILE B 290      41.930  23.364  61.733  1.00 64.47      B    N
ATOM   2403  CA  ILE B 290      40.612  23.872  61.392  1.00 64.47      B    C
ATOM   2404  C   ILE B 290      39.477  23.008  61.912  1.00 64.47      B    C
ATOM   2405  O   ILE B 290      38.454  23.513  62.352  1.00 64.47      B    O
ATOM   2406  CB  ILE B 290      40.474  24.204  59.900  1.00 64.47      B    C
ATOM   2407  CG1 ILE B 290      39.196  25.035  59.766  1.00 64.47      B    C
ATOM   2408  CG2 ILE B 290      40.465  22.935  59.030  1.00 64.47      B    C
ATOM   2409  CD1 ILE B 290      38.808  25.410  58.353  1.00 64.47      B    C
ATOM   2410  N   LYS B 291      39.723  21.678  61.921  1.00 85.43      B    N
ATOM   2411  CA  LYS B 291      38.704  20.825  62.538  1.00 85.43      B    C
ATOM   2412  C   LYS B 291      38.403  21.241  63.964  1.00 85.43      B    C
ATOM   2413  O   LYS B 291      37.264  21.423  64.370  1.00 85.43      B    O
ATOM   2414  CB  LYS B 291      39.110  19.350  62.562  1.00 85.43      B    C
ATOM   2415  CG  LYS B 291      37.956  18.447  63.021  1.00 85.43      B    C
ATOM   2416  CD  LYS B 291      38.352  17.018  63.406  1.00 85.43      B    C
ATOM   2417  CE  LYS B 291      38.616  16.804  64.905  1.00 85.43      B    C
ATOM   2418  NZ  LYS B 291      39.838  17.491  65.352  1.00 85.43      B    N
ATOM   2419  N   GLU B 292      39.514  21.399  64.710  1.00 82.80      B    N
ATOM   2420  CA  GLU B 292      39.340  21.755  66.118  1.00 82.80      B    C
ATOM   2421  C   GLU B 292      38.643  23.085  66.328  1.00 82.80      B    C
ATOM   2422  O   GLU B 292      37.729  23.232  67.130  1.00 82.80      B    O
ATOM   2423  CB  GLU B 292      40.680  21.776  66.841  1.00 82.80      B    C
ATOM   2424  CG  GLU B 292      41.387  20.424  66.858  1.00 82.80      B    C
ATOM   2425  CD  GLU B 292      42.712  20.586  67.567  1.00 82.80      B    C
ATOM   2426  OE1 GLU B 292      42.868  20.030  68.652  1.00 82.80      B    O
ATOM   2427  OE2 GLU B 292      43.579  21.269  67.030  1.00 82.80      B    O
ATOM   2428  N   LYS B 293      39.113  24.060  65.535  1.00119.15      B    N
ATOM   2429  CA  LYS B 293      38.570  25.402  65.697  1.00119.15      B    C
ATOM   2430  C   LYS B 293      37.108  25.528  65.318  1.00119.15      B    C
ATOM   2431  O   LYS B 293      36.330  26.218  65.967  1.00119.15      B    O
ATOM   2432  CB  LYS B 293      39.454  26.405  64.960  1.00119.15      B    C
ATOM   2433  CG  LYS B 293      39.255  27.822  65.493  1.00119.15      B    C
ATOM   2434  CD  LYS B 293      40.435  28.725  65.164  1.00119.15      B    C
ATOM   2435  CE  LYS B 293      40.274  30.171  65.638  1.00119.15      B    C
ATOM   2436  NZ  LYS B 293      40.130  30.288  67.102  1.00119.15      B    N
ATOM   2437  N   LEU B 294      36.755  24.782  64.252  1.00 82.71      B    N
ATOM   2438  CA  LEU B 294      35.345  24.693  63.873  1.00 82.71      B    C
ATOM   2439  C   LEU B 294      34.505  24.094  64.978  1.00 82.71      B    C
ATOM   2440  O   LEU B 294      33.429  24.581  65.299  1.00 82.71      B    O
ATOM   2441  CB  LEU B 294      35.142  23.861  62.602  1.00 82.71      B    C
ATOM   2442  CG  LEU B 294      35.593  24.505  61.288  1.00 82.71      B    C
ATOM   2443  CD1 LEU B 294      35.561  23.504  60.138  1.00 82.71      B    C
ATOM   2444  CD2 LEU B 294      34.764  25.728  60.917  1.00 82.71      B    C
ATOM   2445  N   ASP B 295      35.072  23.037  65.586  1.00 67.45      B    N
ATOM   2446  CA  ASP B 295      34.356  22.425  66.706  1.00 67.45      B    C
ATOM   2447  C   ASP B 295      34.115  23.382  67.852  1.00 67.45      B    C
ATOM   2448  O   ASP B 295      33.024  23.477  68.389  1.00 67.45      B    O
ATOM   2449  CB  ASP B 295      35.062  21.169  67.226  1.00 67.45      B    C
ATOM   2450  CG  ASP B 295      34.563  19.903  66.545  1.00 67.45      B    C
ATOM   2451  OD1 ASP B 295      35.263  18.893  66.626  1.00 67.45      B    O
ATOM   2452  OD2 ASP B 295      33.485  19.916  65.946  1.00 67.45      B    O
ATOM   2453  N   GLU B 296      35.171  24.142  68.187  1.00 48.13      B    N
ATOM   2454  CA  GLU B 296      34.987  25.133  69.251  1.00 48.13      B    C
ATOM   2455  C   GLU B 296      33.944  26.185  68.906  1.00 48.13      B    C
ATOM   2456  O   GLU B 296      33.017  26.479  69.650  1.00 48.13      B    O
ATOM   2457  CB  GLU B 296      36.316  25.821  69.571  1.00 48.13      B    C
ATOM   2458  CG  GLU B 296      36.231  26.832  70.724  1.00 48.13      B    C
ATOM   2459  CD  GLU B 296      37.467  27.713  70.737  1.00 48.13      B    C
ATOM   2460  OE1 GLU B 296      38.577  27.181  70.717  1.00 48.13      B    O
ATOM   2461  OE2 GLU B 296      37.317  28.935  70.758  1.00 48.13      B    O
ATOM   2462  N   SER B 297      34.155  26.751  67.706  1.00106.03      B    N
ATOM   2463  CA  SER B 297      33.333  27.884  67.314  1.00106.03      B    C
ATOM   2464  C   SER B 297      31.873  27.579  67.061  1.00106.03      B    C
ATOM   2465  O   SER B 297      31.000  28.324  67.503  1.00106.03      B    O
ATOM   2466  CB  SER B 297      33.930  28.641  66.118  1.00106.03      B    C
ATOM   2467  OG  SER B 297      33.250  29.903  65.981  1.00106.03      B    O
ATOM   2468  N   PHE B 298      31.691  26.479  66.315  1.00115.74      B    N
ATOM   2469  CA  PHE B 298      30.378  26.064  65.825  1.00115.74      B    C
ATOM   2470  C   PHE B 298      29.717  24.942  66.601  1.00115.74      B    C
ATOM   2471  O   PHE B 298      28.544  24.648  66.396  1.00115.74      B    O
ATOM   2472  CB  PHE B 298      30.477  25.647  64.355  1.00115.74      B    C
ATOM   2473  CG  PHE B 298      30.974  26.809  63.534  1.00115.74      B    C
ATOM   2474  CD1 PHE B 298      30.037  27.726  63.015  1.00115.74      B    C
ATOM   2475  CD2 PHE B 298      32.358  26.973  63.314  1.00115.74      B    C
ATOM   2476  CE1 PHE B 298      30.492  28.843  62.291  1.00115.74      B    C
ATOM   2477  CE2 PHE B 298      32.814  28.093  62.595  1.00115.74      B    C
ATOM   2478  CZ  PHE B 298      31.878  29.023  62.100  1.00115.74      B    C
ATOM   2479  N   ASN B 299      30.534  24.302  67.466  1.00129.80      B    N
ATOM   2480  CA  ASN B 299      30.153  23.102  68.228  1.00129.80      B    C
ATOM   2481  C   ASN B 299      30.347  21.800  67.466  1.00129.80      B    C
ATOM   2482  O   ASN B 299      30.530  20.748  68.061  1.00129.80      B    O
ATOM   2483  CB  ASN B 299      28.760  23.186  68.887  1.00129.80      B    C
ATOM   2484  CG  ASN B 299      28.501  22.012  69.811  1.00129.80      B    C
ATOM   2485  OD1 ASN B 299      28.843  22.019  70.984  1.00129.80      B    O
ATOM   2486  ND2 ASN B 299      27.843  20.998  69.234  1.00129.80      B    N
ATOM   2487  N   SER B 300      30.289  21.911  66.129  1.00 50.16      B    N
ATOM   2488  CA  SER B 300      30.517  20.726  65.309  1.00 50.16      B    C
ATOM   2489  C   SER B 300      30.738  21.128  63.873  1.00 50.16      B    C
ATOM   2490  O   SER B 300      30.345  22.213  63.449  1.00 50.16      B    O
ATOM   2491  CB  SER B 300      29.353  19.721  65.395  1.00 50.16      B    C
ATOM   2492  OG  SER B 300      28.160  20.262  64.806  1.00 50.16      B    O
ATOM   2493  N   PHE B 301      31.334  20.185  63.122  1.00 57.68      B    N
ATOM   2494  CA  PHE B 301      31.431  20.426  61.684  1.00 57.68      B    C
ATOM   2495  C   PHE B 301      30.073  20.546  61.017  1.00 57.68      B    C
ATOM   2496  O   PHE B 301      29.837  21.423  60.199  1.00 57.68      B    O
ATOM   2497  CB  PHE B 301      32.277  19.348  60.990  1.00 57.68      B    C
ATOM   2498  CG  PHE B 301      32.281  19.566  59.489  1.00 57.68      B    C
ATOM   2499  CD1 PHE B 301      32.757  20.785  58.955  1.00 57.68      B    C
ATOM   2500  CD2 PHE B 301      31.786  18.546  58.648  1.00 57.68      B    C
ATOM   2501  CE1 PHE B 301      32.735  20.988  57.562  1.00 57.68      B    C
ATOM   2502  CE2 PHE B 301      31.763  18.748  57.254  1.00 57.68      B    C
ATOM   2503  CZ  PHE B 301      32.239  19.967  56.726  1.00 57.68      B    C
ATOM   2504  N   GLU B 302      29.179  19.626  61.416  1.00 71.88      B    N
ATOM   2505  CA  GLU B 302      27.854  19.642  60.796  1.00 71.88      B    C
ATOM   2506  C   GLU B 302      27.111  20.942  61.006  1.00 71.88      B    C
ATOM   2507  O   GLU B 302      26.482  21.469  60.097  1.00 71.88      B    O
ATOM   2508  CB  GLU B 302      27.013  18.477  61.295  1.00 71.88      B    C
ATOM   2509  CG  GLU B 302      27.593  17.126  60.871  1.00 71.88      B    C
ATOM   2510  CD  GLU B 302      27.024  16.001  61.717  1.00 71.88      B    C
ATOM   2511  OE1 GLU B 302      26.476  16.268  62.789  1.00 71.88      B    O
ATOM   2512  OE2 GLU B 302      27.147  14.850  61.304  1.00 71.88      B    O
ATOM   2513  N   ASN B 303      27.265  21.470  62.240  1.00 36.17      B    N
ATOM   2514  CA  ASN B 303      26.656  22.777  62.496  1.00 36.17      B    C
ATOM   2515  C   ASN B 303      27.171  23.839  61.556  1.00 36.17      B    C
ATOM   2516  O   ASN B 303      26.412  24.552  60.916  1.00 36.17      B    O
ATOM   2517  CB  ASN B 303      26.881  23.249  63.928  1.00 36.17      B    C
ATOM   2518  CG  ASN B 303      25.809  22.712  64.849  1.00 36.17      B    C
ATOM   2519  OD1 ASN B 303      24.888  22.003  64.464  1.00 36.17      B    O
ATOM   2520  ND2 ASN B 303      25.978  23.104  66.117  1.00 36.17      B    N
ATOM   2521  N   PHE B 304      28.516  23.860  61.451  1.00 64.34      B    N
ATOM   2522  CA  PHE B 304      29.135  24.806  60.523  1.00 64.34      B    C
ATOM   2523  C   PHE B 304      28.612  24.675  59.105  1.00 64.34      B    C
ATOM   2524  O   PHE B 304      28.218  25.643  58.477  1.00 64.34      B    O
ATOM   2525  CB  PHE B 304      30.669  24.675  60.553  1.00 64.34      B    C
ATOM   2526  CG  PHE B 304      31.289  25.408  59.381  1.00 64.34      B    C
ATOM   2527  CD1 PHE B 304      31.241  26.818  59.325  1.00 64.34      B    C
ATOM   2528  CD2 PHE B 304      31.861  24.653  58.335  1.00 64.34      B    C
ATOM   2529  CE1 PHE B 304      31.732  27.478  58.184  1.00 64.34      B    C
ATOM   2530  CE2 PHE B 304      32.353  25.312  57.193  1.00 64.34      B    C
ATOM   2531  CZ  PHE B 304      32.267  26.717  57.123  1.00 64.34      B    C
ATOM   2532  N   LYS B 305      28.634  23.423  58.628  1.00 45.31      B    N
ATOM   2533  CA  LYS B 305      28.228  23.159  57.252  1.00 45.31      B    C
ATOM   2534  C   LYS B 305      26.812  23.620  56.971  1.00 45.31      B    C
ATOM   2535  O   LYS B 305      26.527  24.237  55.955  1.00 45.31      B    O
ATOM   2536  CB  LYS B 305      28.417  21.671  56.950  1.00 45.31      B    C
ATOM   2537  CG  LYS B 305      28.060  21.249  55.523  1.00 45.31      B    C
ATOM   2538  CD  LYS B 305      28.391  19.780  55.267  1.00 45.31      B    C
ATOM   2539  CE  LYS B 305      27.962  19.309  53.879  1.00 45.31      B    C
ATOM   2540  NZ  LYS B 305      28.425  17.930  53.669  1.00 45.31      B    N
ATOM   2541  N   ASN B 306      25.939  23.322  57.951  1.00 46.86      B    N
ATOM   2542  CA  ASN B 306      24.557  23.771  57.802  1.00 46.86      B    C
ATOM   2543  C   ASN B 306      24.388  25.280  57.826  1.00 46.86      B    C
ATOM   2544  O   ASN B 306      23.692  25.860  57.003  1.00 46.86      B    O
ATOM   2545  CB  ASN B 306      23.633  23.090  58.821  1.00 46.86      B    C
ATOM   2546  CG  ASN B 306      22.174  23.476  58.596  1.00 46.86      B    C
ATOM   2547  OD1 ASN B 306      21.434  23.764  59.525  1.00 46.86      B    O
ATOM   2548  ND2 ASN B 306      21.776  23.488  57.316  1.00 46.86      B    N
ATOM   2549  N   GLU B 307      25.070  25.907  58.791  1.00 34.10      B    N
ATOM   2550  CA  GLU B 307      24.954  27.365  58.863  1.00 34.10      B    C
ATOM   2551  C   GLU B 307      25.493  28.057  57.623  1.00 34.10      B    C
ATOM   2552  O   GLU B 307      24.910  28.981  57.065  1.00 34.10      B    O
ATOM   2553  CB  GLU B 307      25.669  27.885  60.104  1.00 34.10      B    C
ATOM   2554  CG  GLU B 307      25.037  27.420  61.421  1.00 34.10      B    C
ATOM   2555  CD  GLU B 307      25.894  27.811  62.617  1.00 34.10      B    C
ATOM   2556  OE1 GLU B 307      26.918  28.475  62.444  1.00 34.10      B    O
ATOM   2557  OE2 GLU B 307      25.530  27.443  63.733  1.00 34.10      B    O
ATOM   2558  N   PHE B 308      26.639  27.511  57.190  1.00 63.45      B    N
ATOM   2559  CA  PHE B 308      27.310  28.000  55.992  1.00 63.45      B    C
ATOM   2560  C   PHE B 308      26.447  27.846  54.756  1.00 63.45      B    C
ATOM   2561  O   PHE B 308      26.237  28.781  53.995  1.00 63.45      B    O
ATOM   2562  CB  PHE B 308      28.643  27.264  55.834  1.00 63.45      B    C
ATOM   2563  CG  PHE B 308      29.657  28.047  55.036  1.00 63.45      B    C
ATOM   2564  CD1 PHE B 308      30.157  29.265  55.547  1.00 63.45      B    C
ATOM   2565  CD2 PHE B 308      30.117  27.525  53.808  1.00 63.45      B    C
ATOM   2566  CE1 PHE B 308      31.163  29.950  54.839  1.00 63.45      B    C
ATOM   2567  CE2 PHE B 308      31.114  28.217  53.092  1.00 63.45      B    C
ATOM   2568  CZ  PHE B 308      31.637  29.415  53.621  1.00 63.45      B    C
ATOM   2569  N   ILE B 309      25.901  26.622  54.607  1.00 83.70      B    N
ATOM   2570  CA  ILE B 309      25.027  26.400  53.453  1.00 83.70      B    C
ATOM   2571  C   ILE B 309      23.809  27.304  53.453  1.00 83.70      B    C
ATOM   2572  O   ILE B 309      23.379  27.807  52.420  1.00 83.70      B    O
ATOM   2573  CB  ILE B 309      24.631  24.913  53.269  1.00 83.70      B    C
ATOM   2574  CG1 ILE B 309      23.927  24.669  51.934  1.00 83.70      B    C
ATOM   2575  CG2 ILE B 309      23.712  24.377  54.365  1.00 83.70      B    C
ATOM   2576  CD1 ILE B 309      23.752  23.184  51.607  1.00 83.70      B    C
ATOM   2577  N   LYS B 310      23.292  27.518  54.678  1.00 68.06      B    N
ATOM   2578  CA  LYS B 310      22.116  28.366  54.812  1.00 68.06      B    C
ATOM   2579  C   LYS B 310      22.378  29.780  54.349  1.00 68.06      B    C
ATOM   2580  O   LYS B 310      21.635  30.339  53.556  1.00 68.06      B    O
ATOM   2581  CB  LYS B 310      21.603  28.339  56.253  1.00 68.06      B    C
ATOM   2582  CG  LYS B 310      20.285  29.090  56.452  1.00 68.06      B    C
ATOM   2583  CD  LYS B 310      19.764  28.966  57.882  1.00 68.06      B    C
ATOM   2584  CE  LYS B 310      18.440  29.701  58.089  1.00 68.06      B    C
ATOM   2585  NZ  LYS B 310      17.981  29.486  59.468  1.00 68.06      B    N
ATOM   2586  N   GLN B 311      23.495  30.327  54.853  1.00 81.46      B    N
ATOM   2587  CA  GLN B 311      23.771  31.700  54.449  1.00 81.46      B    C
ATOM   2588  C   GLN B 311      24.145  31.855  52.980  1.00 81.46      B    C
ATOM   2589  O   GLN B 311      23.721  32.781  52.299  1.00 81.46      B    O
ATOM   2590  CB  GLN B 311      24.735  32.349  55.448  1.00 81.46      B    C
ATOM   2591  CG  GLN B 311      26.217  32.068  55.255  1.00 81.46      B    C
ATOM   2592  CD  GLN B 311      26.834  33.270  54.578  1.00 81.46      B    C
ATOM   2593  OE1 GLN B 311      26.246  33.954  53.759  1.00 81.46      B    O
ATOM   2594  NE2 GLN B 311      28.070  33.518  54.991  1.00 81.46      B    N
ATOM   2595  N   ALA B 312      24.885  30.841  52.485  1.00 34.14      B    N
ATOM   2596  CA  ALA B 312      25.190  30.831  51.052  1.00 34.14      B    C
ATOM   2597  C   ALA B 312      23.946  30.814  50.184  1.00 34.14      B    C
ATOM   2598  O   ALA B 312      23.783  31.548  49.213  1.00 34.14      B    O
ATOM   2599  CB  ALA B 312      26.004  29.594  50.689  1.00 34.14      B    C
ATOM   2600  N   SER B 313      23.037  29.928  50.613  1.00 79.59      B    N
ATOM   2601  CA  SER B 313      21.776  29.829  49.885  1.00 79.59      B    C
ATOM   2602  C   SER B 313      20.907  31.063  50.024  1.00 79.59      B    C
ATOM   2603  O   SER B 313      20.238  31.489  49.094  1.00 79.59      B    O
ATOM   2604  CB  SER B 313      21.000  28.582  50.309  1.00 79.59      B    C
ATOM   2605  OG  SER B 313      21.837  27.430  50.172  1.00 79.59      B    O
ATOM   2606  N   GLY B 314      20.976  31.631  51.238  1.00 43.87      B    N
ATOM   2607  CA  GLY B 314      20.126  32.766  51.573  1.00 43.87      B    C
ATOM   2608  C   GLY B 314      20.503  34.073  50.907  1.00 43.87      B    C
ATOM   2609  O   GLY B 314      19.655  34.923  50.668  1.00 43.87      B    O
ATOM   2610  N   HIS B 315      21.814  34.210  50.617  1.00 65.36      B    N
ATOM   2611  CA  HIS B 315      22.285  35.483  50.065  1.00 65.36      B    C
ATOM   2612  C   HIS B 315      21.522  35.943  48.832  1.00 65.36      B    C
ATOM   2613  O   HIS B 315      21.459  35.250  47.819  1.00 65.36      B    O
ATOM   2614  CB  HIS B 315      23.786  35.398  49.770  1.00 65.36      B    C
ATOM   2615  CG  HIS B 315      24.368  36.774  49.543  1.00 65.36      B    C
ATOM   2616  ND1 HIS B 315      24.854  37.536  50.535  1.00 65.36      B    N
ATOM   2617  CD2 HIS B 315      24.508  37.462  48.335  1.00 65.36      B    C
ATOM   2618  CE1 HIS B 315      25.306  38.697  49.972  1.00 65.36      B    C
ATOM   2619  NE2 HIS B 315      25.091  38.648  48.621  1.00 65.36      B    N
ATOM   2620  N   PHE B 316      20.945  37.144  48.981  1.00 62.49      B    N
ATOM   2621  CA  PHE B 316      20.190  37.710  47.871  1.00 62.49      B    C
ATOM   2622  C   PHE B 316      21.101  38.558  47.011  1.00 62.49      B    C
ATOM   2623  O   PHE B 316      21.869  39.361  47.520  1.00 62.49      B    O
ATOM   2624  CB  PHE B 316      19.018  38.532  48.423  1.00 62.49      B    C
ATOM   2625  CG  PHE B 316      18.119  39.024  47.310  1.00 62.49      B    C
ATOM   2626  CD1 PHE B 316      17.175  38.143  46.741  1.00 62.49      B    C
ATOM   2627  CD2 PHE B 316      18.239  40.357  46.858  1.00 62.49      B    C
ATOM   2628  CE1 PHE B 316      16.340  38.598  45.703  1.00 62.49      B    C
ATOM   2629  CE2 PHE B 316      17.404  40.814  45.821  1.00 62.49      B    C
ATOM   2630  CZ  PHE B 316      16.464  39.930  45.253  1.00 62.49      B    C
ATOM   2631  N   GLY B 317      20.984  38.333  45.694  1.00 37.91      B    N
ATOM   2632  CA  GLY B 317      21.869  39.073  44.801  1.00 37.91      B    C
ATOM   2633  C   GLY B 317      23.229  38.416  44.673  1.00 37.91      B    C
ATOM   2634  O   GLY B 317      23.410  37.246  44.998  1.00 37.91      B    O
ATOM   2635  N   SER B 318      24.174  39.223  44.169  1.00 55.95      B    N
ATOM   2636  CA  SER B 318      25.530  38.711  43.979  1.00 55.95      B    C
ATOM   2637  C   SER B 318      26.365  38.873  45.234  1.00 55.95      B    C
ATOM   2638  O   SER B 318      26.222  39.847  45.952  1.00 55.95      B    O
ATOM   2639  CB  SER B 318      26.178  39.458  42.812  1.00 55.95      B    C
ATOM   2640  OG  SER B 318      25.331  39.386  41.654  1.00 55.95      B    O
ATOM   2641  N   GLY B 319      27.245  37.899  45.488  1.00 44.20      B    N
ATOM   2642  CA  GLY B 319      28.050  38.068  46.692  1.00 44.20      B    C
ATOM   2643  C   GLY B 319      28.924  36.872  46.978  1.00 44.20      B    C
ATOM   2644  O   GLY B 319      29.123  36.003  46.134  1.00 44.20      B    O
ATOM   2645  N   TRP B 320      29.442  36.878  48.212  1.00 81.36      B    N
ATOM   2646  CA  TRP B 320      30.402  35.855  48.602  1.00 81.36      B    C
ATOM   2647  C   TRP B 320      30.109  35.409  50.011  1.00 81.36      B    C
ATOM   2648  O   TRP B 320      29.644  36.183  50.843  1.00 81.36      B    O
ATOM   2649  CB  TRP B 320      31.835  36.396  48.585  1.00 81.36      B    C
ATOM   2650  CG  TRP B 320      32.297  36.801  47.205  1.00 81.36      B    C
ATOM   2651  CD1 TRP B 320      32.067  38.018  46.546  1.00 81.36      B    C
ATOM   2652  CD2 TRP B 320      33.086  36.023  46.288  1.00 81.36      B    C
ATOM   2653  NE1 TRP B 320      32.644  38.039  45.312  1.00 81.36      B    N
ATOM   2654  CE2 TRP B 320      33.281  36.819  45.110  1.00 81.36      B    C
ATOM   2655  CE3 TRP B 320      33.658  34.738  46.377  1.00 81.36      B    C
ATOM   2656  CZ2 TRP B 320      34.032  36.304  44.035  1.00 81.36      B    C
ATOM   2657  CZ3 TRP B 320      34.416  34.242  45.299  1.00 81.36      B    C
ATOM   2658  CH2 TRP B 320      34.597  35.015  44.133  1.00 81.36      B    C
ATOM   2659  N   ILE B 321      30.428  34.134  50.237  1.00104.79      B    N
ATOM   2660  CA  ILE B 321      30.343  33.638  51.599  1.00104.79      B    C
ATOM   2661  C   ILE B 321      31.745  33.418  52.138  1.00104.79      B    C
ATOM   2662  O   ILE B 321      32.659  33.076  51.392  1.00104.79      B    O
ATOM   2663  CB  ILE B 321      29.486  32.375  51.577  1.00104.79      B    C
ATOM   2664  CG1 ILE B 321      29.304  31.784  52.941  1.00104.79      B    C
ATOM   2665  CG2 ILE B 321      30.083  31.299  50.707  1.00104.79      B    C
ATOM   2666  CD1 ILE B 321      28.406  30.568  52.906  1.00104.79      B    C
ATOM   2667  N   TRP B 322      31.892  33.677  53.444  1.00 89.92      B    N
ATOM   2668  CA  TRP B 322      33.232  33.639  54.008  1.00 89.92      B    C
ATOM   2669  C   TRP B 322      33.240  32.867  55.302  1.00 89.92      B    C
ATOM   2670  O   TRP B 322      32.326  32.970  56.115  1.00 89.92      B    O
ATOM   2671  CB  TRP B 322      33.738  35.051  54.315  1.00 89.92      B    C
ATOM   2672  CG  TRP B 322      33.700  35.961  53.111  1.00 89.92      B    C
ATOM   2673  CD1 TRP B 322      32.635  36.785  52.712  1.00 89.92      B    C
ATOM   2674  CD2 TRP B 322      34.744  36.195  52.145  1.00 89.92      B    C
ATOM   2675  NE1 TRP B 322      32.950  37.488  51.592  1.00 89.92      B    N
ATOM   2676  CE2 TRP B 322      34.243  37.155  51.204  1.00 89.92      B    C
ATOM   2677  CE3 TRP B 322      36.053  35.689  52.004  1.00 89.92      B    C
ATOM   2678  CZ2 TRP B 322      35.058  37.586  50.137  1.00 89.92      B    C
ATOM   2679  CZ3 TRP B 322      36.860  36.132  50.935  1.00 89.92      B    C
ATOM   2680  CH2 TRP B 322      36.365  37.072  50.006  1.00 89.92      B    C
ATOM   2681  N   LEU B 323      34.337  32.124  55.466  1.00 88.22      B    N
ATOM   2682  CA  LEU B 323      34.677  31.675  56.806  1.00 88.22      B    C
ATOM   2683  C   LEU B 323      35.890  32.483  57.193  1.00 88.22      B    C
ATOM   2684  O   LEU B 323      36.858  32.524  56.444  1.00 88.22      B    O
ATOM   2685  CB  LEU B 323      34.949  30.167  56.791  1.00 88.22      B    C
ATOM   2686  CG  LEU B 323      35.294  29.551  58.152  1.00 88.22      B    C
ATOM   2687  CD1 LEU B 323      34.286  29.914  59.242  1.00 88.22      B    C
ATOM   2688  CD2 LEU B 323      35.484  28.039  58.039  1.00 88.22      B    C
ATOM   2689  N   ILE B 324      35.776  33.176  58.335  1.00109.80      B    N
ATOM   2690  CA  ILE B 324      36.840  34.117  58.678  1.00109.80      B    C
ATOM   2691  C   ILE B 324      37.218  34.022  60.138  1.00109.80      B    C
ATOM   2692  O   ILE B 324      36.474  33.491  60.952  1.00109.80      B    O
ATOM   2693  CB  ILE B 324      36.441  35.569  58.379  1.00109.80      B    C
ATOM   2694  CG1 ILE B 324      35.210  35.977  59.184  1.00109.80      B    C
ATOM   2695  CG2 ILE B 324      36.199  35.795  56.888  1.00109.80      B    C
ATOM   2696  CD1 ILE B 324      34.974  37.474  59.112  1.00109.80      B    C
ATOM   2697  N   ILE B 325      38.392  34.598  60.431  1.00139.75      B    N
ATOM   2698  CA  ILE B 325      38.752  34.778  61.829  1.00139.75      B    C
ATOM   2699  C   ILE B 325      38.476  36.213  62.257  1.00139.75      B    C
ATOM   2700  O   ILE B 325      39.092  37.174  61.804  1.00139.75      B    O
ATOM   2701  CB  ILE B 325      40.211  34.334  62.047  1.00139.75      B    C
ATOM   2702  CG1 ILE B 325      40.674  34.388  63.496  1.00139.75      B    C
ATOM   2703  CG2 ILE B 325      41.169  35.140  61.192  1.00139.75      B    C
ATOM   2704  CD1 ILE B 325      39.962  33.336  64.321  1.00139.75      B    C
ATOM   2705  N   LYS B 326      37.478  36.311  63.143  1.00164.95      B    N
ATOM   2706  CA  LYS B 326      37.249  37.563  63.860  1.00164.95      B    C
ATOM   2707  C   LYS B 326      38.346  37.693  64.901  1.00164.95      B    C
ATOM   2708  O   LYS B 326      39.316  36.948  64.869  1.00164.95      B    O
ATOM   2709  CB  LYS B 326      35.836  37.524  64.478  1.00164.95      B    C
ATOM   2710  CG  LYS B 326      35.246  38.835  65.035  1.00164.95      B    C
ATOM   2711  CD  LYS B 326      35.504  39.947  64.037  1.00164.95      B    C
ATOM   2712  CE  LYS B 326      35.176  41.377  64.432  1.00164.95      B    C
ATOM   2713  NZ  LYS B 326      35.978  42.198  63.520  1.00164.95      B    N
ATOM   2714  N   ASP B 327      38.170  38.614  65.859  1.00203.96      B    N
ATOM   2715  CA  ASP B 327      39.050  38.522  67.013  1.00203.96      B    C
ATOM   2716  C   ASP B 327      38.896  37.189  67.733  1.00203.96      B    C
ATOM   2717  O   ASP B 327      37.946  36.940  68.465  1.00203.96      B    O
ATOM   2718  CB  ASP B 327      38.825  39.706  67.959  1.00203.96      B    C
ATOM   2719  CG  ASP B 327      39.870  39.729  69.067  1.00203.96      B    C
ATOM   2720  OD1 ASP B 327      40.867  39.010  68.974  1.00203.96      B    O
ATOM   2721  OD2 ASP B 327      39.677  40.468  70.028  1.00203.96      B    O
ATOM   2722  N   ARG B 328      39.880  36.325  67.415  1.00125.15      B    N
ATOM   2723  CA  ARG B 328      40.056  35.002  68.018  1.00125.15      B    C
ATOM   2724  C   ARG B 328      39.045  33.911  67.663  1.00125.15      B    C
ATOM   2725  O   ARG B 328      39.205  32.744  68.028  1.00125.15      B    O
ATOM   2726  CB  ARG B 328      40.241  35.106  69.538  1.00125.15      B    C
ATOM   2727  CG  ARG B 328      41.068  33.973  70.153  1.00125.15      B    C
ATOM   2728  CD  ARG B 328      41.009  33.939  71.682  1.00125.15      B    C
ATOM   2729  NE  ARG B 328      39.734  33.397  72.160  1.00125.15      B    N
ATOM   2730  CZ  ARG B 328      38.763  34.190  72.664  1.00125.15      B    C
ATOM   2731  NH1 ARG B 328      38.921  35.514  72.712  1.00125.15      B    N
ATOM   2732  NH2 ARG B 328      37.638  33.632  73.109  1.00125.15      B    N
ATOM   2733  N   LYS B 329      38.001  34.290  66.911  1.00139.67      B    N
ATOM   2734  CA  LYS B 329      37.002  33.247  66.704  1.00139.67      B    C
ATOM   2735  C   LYS B 329      36.587  33.133  65.258  1.00139.67      B    C
ATOM   2736  O   LYS B 329      36.547  34.119  64.540  1.00139.67      B    O
ATOM   2737  CB  LYS B 329      35.795  33.448  67.627  1.00139.67      B    C
ATOM   2738  CG  LYS B 329      35.164  32.107  68.018  1.00139.67      B    C
ATOM   2739  CD  LYS B 329      33.873  32.223  68.828  1.00139.67      B    C
ATOM   2740  CE  LYS B 329      33.180  30.877  69.088  1.00139.67      B    C
ATOM   2741  NZ  LYS B 329      32.086  30.651  68.126  1.00139.67      B    N
ATOM   2742  N   LEU B 330      36.300  31.885  64.848  1.00125.22      B    N
ATOM   2743  CA  LEU B 330      35.755  31.743  63.500  1.00125.22      B    C
ATOM   2744  C   LEU B 330      34.346  32.259  63.451  1.00125.22      B    C
ATOM   2745  O   LEU B 330      33.551  31.956  64.336  1.00125.22      B    O
ATOM   2746  CB  LEU B 330      35.677  30.287  63.054  1.00125.22      B    C
ATOM   2747  CG  LEU B 330      37.004  29.561  62.894  1.00125.22      B    C
ATOM   2748  CD1 LEU B 330      36.769  28.101  62.531  1.00125.22      B    C
ATOM   2749  CD2 LEU B 330      37.925  30.242  61.884  1.00125.22      B    C
ATOM   2750  N   GLU B 331      34.071  32.997  62.375  1.00 98.20      B    N
ATOM   2751  CA  GLU B 331      32.683  33.344  62.142  1.00 98.20      B    C
ATOM   2752  C   GLU B 331      32.362  33.359  60.673  1.00 98.20      B    C
ATOM   2753  O   GLU B 331      33.228  33.439  59.808  1.00 98.20      B    O
ATOM   2754  CB  GLU B 331      32.276  34.636  62.856  1.00 98.20      B    C
ATOM   2755  CG  GLU B 331      33.096  35.888  62.543  1.00 98.20      B    C
ATOM   2756  CD  GLU B 331      32.606  37.056  63.392  1.00 98.20      B    C
ATOM   2757  OE1 GLU B 331      31.884  36.844  64.366  1.00 98.20      B    O
ATOM   2758  OE2 GLU B 331      32.956  38.190  63.078  1.00 98.20      B    O
ATOM   2759  N   ILE B 332      31.054  33.218  60.451  1.00136.87      B    N
ATOM   2760  CA  ILE B 332      30.540  33.204  59.087  1.00136.87      B    C
ATOM   2761  C   ILE B 332      30.146  34.601  58.667  1.00136.87      B    C
ATOM   2762  O   ILE B 332      29.363  35.269  59.330  1.00136.87      B    O
ATOM   2763  CB  ILE B 332      29.345  32.241  58.983  1.00136.87      B    C
ATOM   2764  CG1 ILE B 332      28.375  32.436  60.163  1.00136.87      B    C
ATOM   2765  CG2 ILE B 332      29.880  30.808  58.916  1.00136.87      B    C
ATOM   2766  CD1 ILE B 332      27.333  31.336  60.344  1.00136.87      B    C
ATOM   2767  N   PHE B 333      30.719  35.019  57.534  1.00119.36      B    N
ATOM   2768  CA  PHE B 333      30.255  36.305  57.027  1.00119.36      B    C
ATOM   2769  C   PHE B 333      29.790  36.236  55.605  1.00119.36      B    C
ATOM   2770  O   PHE B 333      30.096  35.304  54.873  1.00119.36      B    O
ATOM   2771  CB  PHE B 333      31.301  37.404  57.185  1.00119.36      B    C
ATOM   2772  CG  PHE B 333      30.975  38.141  58.454  1.00119.36      B    C
ATOM   2773  CD1 PHE B 333      29.999  39.162  58.441  1.00119.36      B    C
ATOM   2774  CD2 PHE B 333      31.636  37.778  59.640  1.00119.36      B    C
ATOM   2775  CE1 PHE B 333      29.681  39.832  59.639  1.00119.36      B    C
ATOM   2776  CE2 PHE B 333      31.314  38.451  60.828  1.00119.36      B    C
ATOM   2777  CZ  PHE B 333      30.347  39.472  60.826  1.00119.36      B    C
ATOM   2778  N   GLN B 334      29.024  37.272  55.252  1.00 41.12      B    N
ATOM   2779  CA  GLN B 334      28.613  37.384  53.862  1.00 41.12      B    C
ATOM   2780  C   GLN B 334      28.922  38.779  53.385  1.00 41.12      B    C
ATOM   2781  O   GLN B 334      28.778  39.749  54.120  1.00 41.12      B    O
ATOM   2782  CB  GLN B 334      27.128  37.047  53.690  1.00 41.12      B    C
ATOM   2783  CG  GLN B 334      26.168  37.961  54.457  1.00 41.12      B    C
ATOM   2784  CD  GLN B 334      24.754  37.443  54.325  1.00 41.12      B    C
ATOM   2785  OE1 GLN B 334      24.255  37.162  53.244  1.00 41.12      B    O
ATOM   2786  NE2 GLN B 334      24.114  37.338  55.495  1.00 41.12      B    N
ATOM   2787  N   GLY B 335      29.374  38.830  52.134  1.00 25.87      B    N
ATOM   2788  CA  GLY B 335      29.612  40.141  51.551  1.00 25.87      B    C
ATOM   2789  C   GLY B 335      28.817  40.237  50.277  1.00 25.87      B    C
ATOM   2790  O   GLY B 335      28.546  39.228  49.637  1.00 25.87      B    O
ATOM   2791  N   HIS B 336      28.434  41.477  49.954  1.00 68.97      B    N
ATOM   2792  CA  HIS B 336      27.668  41.647  48.727  1.00 68.97      B    C
ATOM   2793  C   HIS B 336      28.578  42.142  47.621  1.00 68.97      B    C
ATOM   2794  O   HIS B 336      29.550  42.845  47.869  1.00 68.97      B    O
ATOM   2795  CB  HIS B 336      26.506  42.602  49.005  1.00 68.97      B    C
ATOM   2796  CG  HIS B 336      25.431  42.486  47.954  1.00 68.97      B    C
ATOM   2797  ND1 HIS B 336      24.811  41.340  47.626  1.00 68.97      B    N
ATOM   2798  CD2 HIS B 336      24.902  43.516  47.179  1.00 68.97      B    C
ATOM   2799  CE1 HIS B 336      23.894  41.629  46.656  1.00 68.97      B    C
ATOM   2800  NE2 HIS B 336      23.960  42.963  46.388  1.00 68.97      B    N
ATOM   2801  N   ASP B 337      28.257  41.710  46.396  1.00138.82      B    N
ATOM   2802  CA  ASP B 337      29.059  42.088  45.230  1.00138.82      B    C
ATOM   2803  C   ASP B 337      30.547  41.794  45.366  1.00138.82      B    C
ATOM   2804  O   ASP B 337      30.942  40.638  45.470  1.00138.82      B    O
ATOM   2805  CB  ASP B 337      28.813  43.544  44.816  1.00138.82      B    C
ATOM   2806  CG  ASP B 337      27.400  43.802  44.403  1.00138.82      B    C
ATOM   2807  OD1 ASP B 337      26.800  42.936  43.763  1.00138.82      B    O
ATOM   2808  OD2 ASP B 337      26.930  44.888  44.725  1.00138.82      B    O
ATOM   2809  N   ALA B 338      31.352  42.880  45.348  1.00 95.04      B    N
ATOM   2810  CA  ALA B 338      32.797  42.757  45.465  1.00 95.04      B    C
ATOM   2811  C   ALA B 338      33.329  42.709  46.888  1.00 95.04      B    C
ATOM   2812  O   ALA B 338      34.490  42.375  47.098  1.00 95.04      B    O
ATOM   2813  CB  ALA B 338      33.467  43.930  44.746  1.00 95.04      B    C
ATOM   2814  N   ASP B 339      32.455  43.068  47.855  1.00 62.31      B    N
ATOM   2815  CA  ASP B 339      32.929  43.213  49.238  1.00 62.31      B    C
ATOM   2816  C   ASP B 339      33.734  42.052  49.788  1.00 62.31      B    C
ATOM   2817  O   ASP B 339      33.496  40.888  49.487  1.00 62.31      B    O
ATOM   2818  CB  ASP B 339      31.776  43.479  50.212  1.00 62.31      B    C
ATOM   2819  CG  ASP B 339      31.250  44.896  50.102  1.00 62.31      B    C
ATOM   2820  OD1 ASP B 339      32.043  45.810  49.882  1.00 62.31      B    O
ATOM   2821  OD2 ASP B 339      30.046  45.081  50.266  1.00 62.31      B    O
ATOM   2822  N   SER B 340      34.699  42.441  50.638  1.00 48.04      B    N
ATOM   2823  CA  SER B 340      35.525  41.441  51.304  1.00 48.04      B    C
ATOM   2824  C   SER B 340      35.820  41.867  52.733  1.00 48.04      B    C
ATOM   2825  O   SER B 340      35.961  43.048  53.037  1.00 48.04      B    O
ATOM   2826  CB  SER B 340      36.833  41.230  50.535  1.00 48.04      B    C
ATOM   2827  OG  SER B 340      37.599  42.437  50.569  1.00 48.04      B    O
ATOM   2828  N   PRO B 341      35.912  40.857  53.629  1.00 75.60      B    N
ATOM   2829  CA  PRO B 341      36.243  41.124  55.032  1.00 75.60      B    C
ATOM   2830  C   PRO B 341      37.509  41.915  55.314  1.00 75.60      B    C
ATOM   2831  O   PRO B 341      37.583  42.591  56.332  1.00 75.60      B    O
ATOM   2832  CB  PRO B 341      36.249  39.733  55.666  1.00 75.60      B    C
ATOM   2833  CG  PRO B 341      35.298  38.920  54.798  1.00 75.60      B    C
ATOM   2834  CD  PRO B 341      35.596  39.454  53.405  1.00 75.60      B    C
ATOM   2835  N   ILE B 342      38.488  41.828  54.385  1.00 38.09      B    N
ATOM   2836  CA  ILE B 342      39.706  42.621  54.584  1.00 38.09      B    C
ATOM   2837  C   ILE B 342      39.421  44.112  54.570  1.00 38.09      B    C
ATOM   2838  O   ILE B 342      39.759  44.842  55.492  1.00 38.09      B    O
ATOM   2839  CB  ILE B 342      40.773  42.274  53.535  1.00 38.09      B    C
ATOM   2840  CG1 ILE B 342      41.087  40.778  53.552  1.00 38.09      B    C
ATOM   2841  CG2 ILE B 342      42.049  43.089  53.780  1.00 38.09      B    C
ATOM   2842  CD1 ILE B 342      42.007  40.353  52.405  1.00 38.09      B    C
ATOM   2843  N   LYS B 343      38.732  44.516  53.484  1.00 87.95      B    N
ATOM   2844  CA  LYS B 343      38.347  45.925  53.358  1.00 87.95      B    C
ATOM   2845  C   LYS B 343      37.475  46.373  54.511  1.00 87.95      B    C
ATOM   2846  O   LYS B 343      37.597  47.458  55.062  1.00 87.95      B    O
ATOM   2847  CB  LYS B 343      37.572  46.128  52.062  1.00 87.95      B    C
ATOM   2848  CG  LYS B 343      38.008  47.283  51.161  1.00 87.95      B    C
ATOM   2849  CD  LYS B 343      37.867  48.732  51.643  1.00 87.95      B    C
ATOM   2850  CE  LYS B 343      37.799  49.605  50.383  1.00 87.95      B    C
ATOM   2851  NZ  LYS B 343      38.397  50.938  50.525  1.00 87.95      B    N
ATOM   2852  N   GLN B 344      36.579  45.433  54.846  1.00 93.96      B    N
ATOM   2853  CA  GLN B 344      35.642  45.700  55.924  1.00 93.96      B    C
ATOM   2854  C   GLN B 344      36.259  45.742  57.316  1.00 93.96      B    C
ATOM   2855  O   GLN B 344      35.710  46.331  58.237  1.00 93.96      B    O
ATOM   2856  CB  GLN B 344      34.534  44.656  55.851  1.00 93.96      B    C
ATOM   2857  CG  GLN B 344      33.694  44.611  54.571  1.00 93.96      B    C
ATOM   2858  CD  GLN B 344      32.847  45.859  54.451  1.00 93.96      B    C
ATOM   2859  OE1 GLN B 344      32.634  46.593  55.406  1.00 93.96      B    O
ATOM   2860  NE2 GLN B 344      32.355  46.072  53.223  1.00 93.96      B    N
ATOM   2861  N   ASN B 345      37.415  45.052  57.439  1.00 94.42      B    N
ATOM   2862  CA  ASN B 345      38.023  44.798  58.750  1.00 94.42      B    C
ATOM   2863  C   ASN B 345      37.173  43.918  59.646  1.00 94.42      B    C
ATOM   2864  O   ASN B 345      37.265  43.890  60.871  1.00 94.42      B    O
ATOM   2865  CB  ASN B 345      38.469  46.077  59.464  1.00 94.42      B    C
ATOM   2866  CG  ASN B 345      39.970  46.025  59.615  1.00 94.42      B    C
ATOM   2867  OD1 ASN B 345      40.544  45.067  60.125  1.00 94.42      B    O
ATOM   2868  ND2 ASN B 345      40.590  47.099  59.111  1.00 94.42      B    N
ATOM   2869  N   ILE B 346      36.323  43.156  58.935  1.00110.77      B    N
ATOM   2870  CA  ILE B 346      35.450  42.224  59.629  1.00110.77      B    C
ATOM   2871  C   ILE B 346      36.226  41.053  60.184  1.00110.77      B    C
ATOM   2872  O   ILE B 346      35.996  40.652  61.312  1.00110.77      B    O
ATOM   2873  CB  ILE B 346      34.289  41.771  58.731  1.00110.77      B    C
ATOM   2874  CG1 ILE B 346      33.348  42.931  58.424  1.00110.77      B    C
ATOM   2875  CG2 ILE B 346      33.466  40.680  59.393  1.00110.77      B    C
ATOM   2876  CD1 ILE B 346      32.728  43.607  59.647  1.00110.77      B    C
ATOM   2877  N   GLY B 347      37.182  40.564  59.389  1.00 33.43      B    N
ATOM   2878  CA  GLY B 347      37.932  39.408  59.858  1.00 33.43      B    C
ATOM   2879  C   GLY B 347      38.892  38.989  58.779  1.00 33.43      B    C
ATOM   2880  O   GLY B 347      38.964  39.633  57.740  1.00 33.43      B    O
ATOM   2881  N   LYS B 348      39.654  37.930  59.075  1.00124.42      B    N
ATOM   2882  CA  LYS B 348      40.585  37.477  58.045  1.00124.42      B    C
ATOM   2883  C   LYS B 348      40.077  36.201  57.416  1.00124.42      B    C
ATOM   2884  O   LYS B 348      39.865  35.195  58.081  1.00124.42      B    O
ATOM   2885  CB  LYS B 348      42.003  37.282  58.598  1.00124.42      B    C
ATOM   2886  CG  LYS B 348      42.899  38.518  58.784  1.00124.42      B    C
ATOM   2887  CD  LYS B 348      42.374  39.645  59.688  1.00124.42      B    C
ATOM   2888  CE  LYS B 348      41.733  40.806  58.908  1.00124.42      B    C
ATOM   2889  NZ  LYS B 348      41.171  41.807  59.833  1.00124.42      B    N
ATOM   2890  N   PRO B 349      39.835  36.297  56.094  1.00107.64      B    N
ATOM   2891  CA  PRO B 349      39.331  35.141  55.352  1.00107.64      B    C
ATOM   2892  C   PRO B 349      40.194  33.901  55.443  1.00107.64      B    C
ATOM   2893  O   PRO B 349      41.382  33.912  55.153  1.00107.64      B    O
ATOM   2894  CB  PRO B 349      39.199  35.684  53.927  1.00107.64      B    C
ATOM   2895  CG  PRO B 349      39.021  37.191  54.089  1.00107.64      B    C
ATOM   2896  CD  PRO B 349      39.922  37.500  55.275  1.00107.64      B    C
ATOM   2897  N   ILE B 350      39.517  32.819  55.841  1.00114.54      B    N
ATOM   2898  CA  ILE B 350      40.159  31.527  55.667  1.00114.54      B    C
ATOM   2899  C   ILE B 350      39.697  30.781  54.419  1.00114.54      B    C
ATOM   2900  O   ILE B 350      40.502  30.185  53.717  1.00114.54      B    O
ATOM   2901  CB  ILE B 350      40.098  30.683  56.957  1.00114.54      B    C
ATOM   2902  CG1 ILE B 350      38.764  30.008  57.222  1.00114.54      B    C
ATOM   2903  CG2 ILE B 350      40.478  31.531  58.172  1.00114.54      B    C
ATOM   2904  CD1 ILE B 350      38.845  28.539  56.864  1.00114.54      B    C
ATOM   2905  N   LEU B 351      38.374  30.866  54.154  1.00 79.45      B    N
ATOM   2906  CA  LEU B 351      37.818  30.233  52.952  1.00 79.45      B    C
ATOM   2907  C   LEU B 351      36.678  31.066  52.414  1.00 79.45      B    C
ATOM   2908  O   LEU B 351      35.980  31.730  53.172  1.00 79.45      B    O
ATOM   2909  CB  LEU B 351      37.259  28.831  53.224  1.00 79.45      B    C
ATOM   2910  CG  LEU B 351      38.278  27.734  53.536  1.00 79.45      B    C
ATOM   2911  CD1 LEU B 351      37.576  26.446  53.957  1.00 79.45      B    C
ATOM   2912  CD2 LEU B 351      39.282  27.501  52.408  1.00 79.45      B    C
ATOM   2913  N   THR B 352      36.505  30.992  51.085  1.00119.47      B    N
ATOM   2914  CA  THR B 352      35.337  31.652  50.508  1.00119.47      B    C
ATOM   2915  C   THR B 352      34.648  30.779  49.480  1.00119.47      B    C
ATOM   2916  O   THR B 352      35.226  29.832  48.960  1.00119.47      B    O
ATOM   2917  CB  THR B 352      35.701  33.016  49.904  1.00119.47      B    C
ATOM   2918  OG1 THR B 352      34.521  33.778  49.623  1.00119.47      B    O
ATOM   2919  CG2 THR B 352      36.574  32.905  48.653  1.00119.47      B    C
ATOM   2920  N   LEU B 353      33.394  31.163  49.207  1.00120.22      B    N
ATOM   2921  CA  LEU B 353      32.663  30.548  48.107  1.00120.22      B    C
ATOM   2922  C   LEU B 353      31.860  31.608  47.369  1.00120.22      B    C
ATOM   2923  O   LEU B 353      31.119  32.394  47.951  1.00120.22      B    O
ATOM   2924  CB  LEU B 353      31.809  29.387  48.639  1.00120.22      B    C
ATOM   2925  CG  LEU B 353      30.637  28.946  47.764  1.00120.22      B    C
ATOM   2926  CD1 LEU B 353      31.127  28.404  46.437  1.00120.22      B    C
ATOM   2927  CD2 LEU B 353      29.705  27.974  48.482  1.00120.22      B    C
ATOM   2928  N   ASP B 354      32.075  31.578  46.042  1.00101.20      B    N
ATOM   2929  CA  ASP B 354      31.386  32.478  45.117  1.00101.20      B    C
ATOM   2930  C   ASP B 354      29.907  32.176  45.024  1.00101.20      B    C
ATOM   2931  O   ASP B 354      29.526  31.061  44.674  1.00101.20      B    O
ATOM   2932  CB  ASP B 354      32.029  32.372  43.720  1.00101.20      B    C
ATOM   2933  CG  ASP B 354      31.683  33.547  42.809  1.00101.20      B    C
ATOM   2934  OD1 ASP B 354      30.858  34.372  43.169  1.00101.20      B    O
ATOM   2935  OD2 ASP B 354      32.250  33.649  41.722  1.00101.20      B    O
ATOM   2936  N   ILE B 355      29.117  33.215  45.362  1.00216.89      B    N
ATOM   2937  CA  ILE B 355      27.665  33.104  45.247  1.00216.89      B    C
ATOM   2938  C   ILE B 355      27.062  33.741  44.008  1.00216.89      B    C
ATOM   2939  O   ILE B 355      25.887  33.564  43.710  1.00216.89      B    O
ATOM   2940  CB  ILE B 355      26.978  33.582  46.547  1.00216.89      B    C
ATOM   2941  CG1 ILE B 355      26.104  32.459  47.078  1.00216.89      B    C
ATOM   2942  CG2 ILE B 355      26.112  34.846  46.410  1.00216.89      B    C
ATOM   2943  CD1 ILE B 355      26.906  31.190  47.346  1.00216.89      B    C
ATOM   2944  N   TRP B 356      27.909  34.511  43.297  1.00130.55      B    N
ATOM   2945  CA  TRP B 356      27.451  35.102  42.039  1.00130.55      B    C
ATOM   2946  C   TRP B 356      26.837  34.055  41.139  1.00130.55      B    C
ATOM   2947  O   TRP B 356      27.263  32.902  41.123  1.00130.55      B    O
ATOM   2948  CB  TRP B 356      28.611  35.709  41.259  1.00130.55      B    C
ATOM   2949  CG  TRP B 356      29.129  37.011  41.825  1.00130.55      B    C
ATOM   2950  CD1 TRP B 356      29.631  37.284  43.110  1.00130.55      B    C
ATOM   2951  CD2 TRP B 356      29.249  38.251  41.106  1.00130.55      B    C
ATOM   2952  NE1 TRP B 356      30.039  38.580  43.222  1.00130.55      B    N
ATOM   2953  CE2 TRP B 356      29.821  39.214  42.002  1.00130.55      B    C
ATOM   2954  CE3 TRP B 356      28.923  38.617  39.784  1.00130.55      B    C
ATOM   2955  CZ2 TRP B 356      30.056  40.528  41.553  1.00130.55      B    C
ATOM   2956  CZ3 TRP B 356      29.165  39.935  39.347  1.00130.55      B    C
ATOM   2957  CH2 TRP B 356      29.729  40.883  40.227  1.00130.55      B    C
ATOM   2958  N   GLU B 357      25.823  34.509  40.383  1.00 97.80      B    N
ATOM   2959  CA  GLU B 357      25.145  33.540  39.538  1.00 97.80      B    C
ATOM   2960  C   GLU B 357      26.078  32.831  38.585  1.00 97.80      B    C
ATOM   2961  O   GLU B 357      25.902  31.654  38.362  1.00 97.80      B    O
ATOM   2962  CB  GLU B 357      23.926  34.130  38.810  1.00 97.80      B    C
ATOM   2963  CG  GLU B 357      22.823  34.643  39.748  1.00 97.80      B    C
ATOM   2964  CD  GLU B 357      21.585  35.077  38.972  1.00 97.80      B    C
ATOM   2965  OE1 GLU B 357      21.654  36.047  38.217  1.00 97.80      B    O
ATOM   2966  OE2 GLU B 357      20.538  34.452  39.133  1.00 97.80      B    O
ATOM   2967  N   HIS B 358      27.113  33.527  38.077  1.00183.58      B    N
ATOM   2968  CA  HIS B 358      27.917  32.880  37.036  1.00183.58      B    C
ATOM   2969  C   HIS B 358      28.481  31.499  37.324  1.00183.58      B    C
ATOM   2970  O   HIS B 358      28.416  30.612  36.482  1.00183.58      B    O
ATOM   2971  CB  HIS B 358      28.994  33.807  36.446  1.00183.58      B    C
ATOM   2972  CG  HIS B 358      29.933  34.447  37.452  1.00183.58      B    C
ATOM   2973  ND1 HIS B 358      29.901  35.750  37.760  1.00183.58      B    N
ATOM   2974  CD2 HIS B 358      30.992  33.874  38.159  1.00183.58      B    C
ATOM   2975  CE1 HIS B 358      30.930  35.996  38.636  1.00183.58      B    C
ATOM   2976  NE2 HIS B 358      31.637  34.828  38.913  1.00183.58      B    N
ATOM   2977  N   SER B 359      29.015  31.331  38.552  1.00322.14      B    N
ATOM   2978  CA  SER B 359      29.622  30.028  38.854  1.00322.14      B    C
ATOM   2979  C   SER B 359      28.606  28.908  38.774  1.00322.14      B    C
ATOM   2980  O   SER B 359      28.691  27.937  38.033  1.00322.14      B    O
ATOM   2981  CB  SER B 359      30.243  30.063  40.258  1.00322.14      B    C
ATOM   2982  OG  SER B 359      30.988  28.875  40.549  1.00322.14      B    O
ATOM   2983  N   TYR B 360      27.581  29.127  39.600  1.00207.37      B    N
ATOM   2984  CA  TYR B 360      26.604  28.058  39.632  1.00207.37      B    C
ATOM   2985  C   TYR B 360      25.651  28.010  38.475  1.00207.37      B    C
ATOM   2986  O   TYR B 360      25.070  26.982  38.200  1.00207.37      B    O
ATOM   2987  CB  TYR B 360      25.846  27.998  40.952  1.00207.37      B    C
ATOM   2988  CG  TYR B 360      25.032  29.224  41.273  1.00207.37      B    C
ATOM   2989  CD1 TYR B 360      23.718  29.334  40.774  1.00207.37      B    C
ATOM   2990  CD2 TYR B 360      25.601  30.204  42.105  1.00207.37      B    C
ATOM   2991  CE1 TYR B 360      22.933  30.433  41.161  1.00207.37      B    C
ATOM   2992  CE2 TYR B 360      24.809  31.289  42.499  1.00207.37      B    C
ATOM   2993  CZ  TYR B 360      23.479  31.384  42.047  1.00207.37      B    C
ATOM   2994  OH  TYR B 360      22.687  32.426  42.509  1.00207.37      B    O
ATOM   2995  N   TYR B 361      25.489  29.143  37.796  1.00146.18      B    N
ATOM   2996  CA  TYR B 361      24.475  29.156  36.752  1.00146.18      B    C
ATOM   2997  C   TYR B 361      24.843  28.278  35.595  1.00146.18      B    C
ATOM   2998  O   TYR B 361      24.014  27.559  35.054  1.00146.18      B    O
ATOM   2999  CB  TYR B 361      24.142  30.561  36.248  1.00146.18      B    C
ATOM   3000  CG  TYR B 361      22.676  30.597  35.912  1.00146.18      B    C
ATOM   3001  CD1 TYR B 361      21.754  30.827  36.953  1.00146.18      B    C
ATOM   3002  CD2 TYR B 361      22.271  30.368  34.583  1.00146.18      B    C
ATOM   3003  CE1 TYR B 361      20.383  30.772  36.664  1.00146.18      B    C
ATOM   3004  CE2 TYR B 361      20.900  30.314  34.296  1.00146.18      B    C
ATOM   3005  CZ  TYR B 361      19.977  30.495  35.342  1.00146.18      B    C
ATOM   3006  OH  TYR B 361      18.636  30.383  35.045  1.00146.18      B    O
ATOM   3007  N   VAL B 362      26.148  28.331  35.270  1.00219.24      B    N
ATOM   3008  CA  VAL B 362      26.559  27.393  34.231  1.00219.24      B    C
ATOM   3009  C   VAL B 362      26.321  25.928  34.593  1.00219.24      B    C
ATOM   3010  O   VAL B 362      25.787  25.175  33.790  1.00219.24      B    O
ATOM   3011  CB  VAL B 362      27.994  27.680  33.765  1.00219.24      B    C
ATOM   3012  CG1 VAL B 362      28.971  27.675  34.931  1.00219.24      B    C
ATOM   3013  CG2 VAL B 362      28.426  26.769  32.613  1.00219.24      B    C
ATOM   3014  N   ASP B 363      26.681  25.573  35.840  1.00186.56      B    N
ATOM   3015  CA  ASP B 363      26.500  24.161  36.189  1.00186.56      B    C
ATOM   3016  C   ASP B 363      25.083  23.724  36.559  1.00186.56      B    C
ATOM   3017  O   ASP B 363      24.561  22.724  36.088  1.00186.56      B    O
ATOM   3018  CB  ASP B 363      27.492  23.742  37.282  1.00186.56      B    C
ATOM   3019  CG  ASP B 363      28.935  23.792  36.813  1.00186.56      B    C
ATOM   3020  OD1 ASP B 363      29.181  23.772  35.611  1.00186.56      B    O
ATOM   3021  OD2 ASP B 363      29.824  23.841  37.657  1.00186.56      B    O
ATOM   3022  N   TYR B 364      24.494  24.521  37.459  1.00160.66      B    N
ATOM   3023  CA  TYR B 364      23.243  24.213  38.161  1.00160.66      B    C
ATOM   3024  C   TYR B 364      21.977  24.895  37.711  1.00160.66      B    C
ATOM   3025  O   TYR B 364      20.891  24.514  38.136  1.00160.66      B    O
ATOM   3026  CB  TYR B 364      23.382  24.536  39.644  1.00160.66      B    C
ATOM   3027  CG  TYR B 364      24.524  23.731  40.176  1.00160.66      B    C
ATOM   3028  CD1 TYR B 364      24.276  22.398  40.541  1.00160.66      B    C
ATOM   3029  CD2 TYR B 364      25.799  24.320  40.249  1.00160.66      B    C
ATOM   3030  CE1 TYR B 364      25.349  21.610  40.966  1.00160.66      B    C
ATOM   3031  CE2 TYR B 364      26.878  23.527  40.657  1.00160.66      B    C
ATOM   3032  CZ  TYR B 364      26.629  22.188  41.003  1.00160.66      B    C
ATOM   3033  OH  TYR B 364      27.675  21.406  41.399  1.00160.66      B    O
ATOM   3034  N   LYS B 365      22.149  25.952  36.889  1.00163.00      B    N
ATOM   3035  CA  LYS B 365      21.011  26.832  36.608  1.00163.00      B    C
ATOM   3036  C   LYS B 365      20.566  27.538  37.892  1.00163.00      B    C
ATOM   3037  O   LYS B 365      21.394  28.013  38.657  1.00163.00      B    O
ATOM   3038  CB  LYS B 365      19.867  26.094  35.873  1.00163.00      B    C
ATOM   3039  CG  LYS B 365      20.236  25.357  34.588  1.00163.00      B    C
ATOM   3040  CD  LYS B 365      20.574  26.287  33.424  1.00163.00      B    C
ATOM   3041  CE  LYS B 365      20.792  25.489  32.135  1.00163.00      B    C
ATOM   3042  NZ  LYS B 365      20.881  26.387  30.973  1.00163.00      B    N
ATOM   3043  N   ASN B 366      19.241  27.570  38.121  1.00100.67      B    N
ATOM   3044  CA  ASN B 366      18.702  28.217  39.318  1.00100.67      B    C
ATOM   3045  C   ASN B 366      19.024  27.545  40.649  1.00100.67      B    C
ATOM   3046  O   ASN B 366      18.929  28.156  41.707  1.00100.67      B    O
ATOM   3047  CB  ASN B 366      17.183  28.408  39.165  1.00100.67      B    C
ATOM   3048  CG  ASN B 366      16.451  27.075  39.179  1.00100.67      B    C
ATOM   3049  OD1 ASN B 366      16.016  26.586  40.209  1.00100.67      B    O
ATOM   3050  ND2 ASN B 366      16.374  26.473  37.985  1.00100.67      B    N
ATOM   3051  N   SER B 367      19.384  26.248  40.564  1.00 73.11      B    N
ATOM   3052  CA  SER B 367      19.575  25.522  41.821  1.00 73.11      B    C
ATOM   3053  C   SER B 367      20.880  25.827  42.533  1.00 73.11      B    C
ATOM   3054  O   SER B 367      21.879  25.126  42.416  1.00 73.11      B    O
ATOM   3055  CB  SER B 367      19.425  24.009  41.630  1.00 73.11      B    C
ATOM   3056  OG  SER B 367      19.431  23.355  42.907  1.00 73.11      B    O
ATOM   3057  N   ARG B 368      20.820  26.905  43.333  1.00 96.78      B    N
ATOM   3058  CA  ARG B 368      22.013  27.245  44.108  1.00 96.78      B    C
ATOM   3059  C   ARG B 368      22.370  26.194  45.149  1.00 96.78      B    C
ATOM   3060  O   ARG B 368      23.529  25.919  45.430  1.00 96.78      B    O
ATOM   3061  CB  ARG B 368      21.872  28.622  44.761  1.00 96.78      B    C
ATOM   3062  CG  ARG B 368      23.188  29.092  45.389  1.00 96.78      B    C
ATOM   3063  CD  ARG B 368      23.057  30.369  46.208  1.00 96.78      B    C
ATOM   3064  NE  ARG B 368      22.757  31.522  45.366  1.00 96.78      B    N
ATOM   3065  CZ  ARG B 368      22.472  32.711  45.922  1.00 96.78      B    C
ATOM   3066  NH1 ARG B 368      22.453  32.871  47.244  1.00 96.78      B    N
ATOM   3067  NH2 ARG B 368      22.223  33.736  45.115  1.00 96.78      B    N
ATOM   3068  N   ALA B 369      21.303  25.587  45.700  1.00 40.04      B    N
ATOM   3069  CA  ALA B 369      21.520  24.576  46.734  1.00 40.04      B    C
ATOM   3070  C   ALA B 369      22.394  23.419  46.285  1.00 40.04      B    C
ATOM   3071  O   ALA B 369      23.275  22.959  47.005  1.00 40.04      B    O
ATOM   3072  CB  ALA B 369      20.186  24.022  47.235  1.00 40.04      B    C
ATOM   3073  N   ASP B 370      22.147  23.001  45.029  1.00 30.57      B    N
ATOM   3074  CA  ASP B 370      22.970  21.901  44.521  1.00 30.57      B    C
ATOM   3075  C   ASP B 370      24.429  22.281  44.400  1.00 30.57      B    C
ATOM   3076  O   ASP B 370      25.332  21.523  44.729  1.00 30.57      B    O
ATOM   3077  CB  ASP B 370      22.458  21.372  43.179  1.00 30.57      B    C
ATOM   3078  CG  ASP B 370      21.060  20.792  43.275  1.00 30.57      B    C
ATOM   3079  OD1 ASP B 370      20.638  20.397  44.359  1.00 30.57      B    O
ATOM   3080  OD2 ASP B 370      20.381  20.754  42.251  1.00 30.57      B    O
ATOM   3081  N   TYR B 371      24.614  23.544  43.969  1.00 82.23      B    N
ATOM   3082  CA  TYR B 371      25.960  24.114  43.932  1.00 82.23      B    C
ATOM   3083  C   TYR B 371      26.666  24.057  45.264  1.00 82.23      B    C
ATOM   3084  O   TYR B 371      27.804  23.622  45.378  1.00 82.23      B    O
ATOM   3085  CB  TYR B 371      25.867  25.557  43.451  1.00 82.23      B    C
ATOM   3086  CG  TYR B 371      27.180  26.305  43.514  1.00 82.23      B    C
ATOM   3087  CD1 TYR B 371      28.247  25.942  42.669  1.00 82.23      B    C
ATOM   3088  CD2 TYR B 371      27.271  27.390  44.404  1.00 82.23      B    C
ATOM   3089  CE1 TYR B 371      29.401  26.743  42.654  1.00 82.23      B    C
ATOM   3090  CE2 TYR B 371      28.422  28.188  44.386  1.00 82.23      B    C
ATOM   3091  CZ  TYR B 371      29.456  27.880  43.480  1.00 82.23      B    C
ATOM   3092  OH  TYR B 371      30.539  28.735  43.378  1.00 82.23      B    O
ATOM   3093  N   ILE B 372      25.918  24.518  46.280  1.00 89.71      B    N
ATOM   3094  CA  ILE B 372      26.549  24.540  47.595  1.00 89.71      B    C
ATOM   3095  C   ILE B 372      26.933  23.154  48.066  1.00 89.71      B    C
ATOM   3096  O   ILE B 372      28.036  22.918  48.543  1.00 89.71      B    O
ATOM   3097  CB  ILE B 372      25.694  25.236  48.659  1.00 89.71      B    C
ATOM   3098  CG1 ILE B 372      25.088  26.551  48.174  1.00 89.71      B    C
ATOM   3099  CG2 ILE B 372      26.577  25.486  49.882  1.00 89.71      B    C
ATOM   3100  CD1 ILE B 372      26.149  27.573  47.780  1.00 89.71      B    C
ATOM   3101  N   LYS B 373      25.981  22.223  47.859  1.00 93.54      B    N
ATOM   3102  CA  LYS B 373      26.299  20.852  48.251  1.00 93.54      B    C
ATOM   3103  C   LYS B 373      27.533  20.296  47.563  1.00 93.54      B    C
ATOM   3104  O   LYS B 373      28.410  19.708  48.187  1.00 93.54      B    O
ATOM   3105  CB  LYS B 373      25.084  19.932  48.079  1.00 93.54      B    C
ATOM   3106  CG  LYS B 373      25.401  18.478  48.445  1.00 93.54      B    C
ATOM   3107  CD  LYS B 373      24.170  17.640  48.777  1.00 93.54      B    C
ATOM   3108  CE  LYS B 373      24.513  16.163  48.988  1.00 93.54      B    C
ATOM   3109  NZ  LYS B 373      24.919  15.572  47.703  1.00 93.54      B    N
ATOM   3110  N   GLU B 374      27.580  20.548  46.247  1.00 77.46      B    N
ATOM   3111  CA  GLU B 374      28.738  20.046  45.513  1.00 77.46      B    C
ATOM   3112  C   GLU B 374      30.052  20.678  45.907  1.00 77.46      B    C
ATOM   3113  O   GLU B 374      31.102  20.044  45.936  1.00 77.46      B    O
ATOM   3114  CB  GLU B 374      28.503  20.161  44.017  1.00 77.46      B    C
ATOM   3115  CG  GLU B 374      27.459  19.163  43.504  1.00 77.46      B    C
ATOM   3116  CD  GLU B 374      28.045  17.764  43.436  1.00 77.46      B    C
ATOM   3117  OE1 GLU B 374      28.372  17.195  44.481  1.00 77.46      B    O
ATOM   3118  OE2 GLU B 374      28.168  17.240  42.330  1.00 77.46      B    O
ATOM   3119  N   TRP B 375      29.936  21.966  46.272  1.00 75.73      B    N
ATOM   3120  CA  TRP B 375      31.106  22.697  46.750  1.00 75.73      B    C
ATOM   3121  C   TRP B 375      31.789  22.042  47.940  1.00 75.73      B    C
ATOM   3122  O   TRP B 375      33.004  22.075  48.084  1.00 75.73      B    O
ATOM   3123  CB  TRP B 375      30.695  24.136  47.060  1.00 75.73      B    C
ATOM   3124  CG  TRP B 375      31.875  24.973  47.485  1.00 75.73      B    C
ATOM   3125  CD1 TRP B 375      32.781  25.634  46.648  1.00 75.73      B    C
ATOM   3126  CD2 TRP B 375      32.285  25.298  48.828  1.00 75.73      B    C
ATOM   3127  NE1 TRP B 375      33.688  26.340  47.376  1.00 75.73      B    N
ATOM   3128  CE2 TRP B 375      33.429  26.156  48.728  1.00 75.73      B    C
ATOM   3129  CE3 TRP B 375      31.778  24.946  50.094  1.00 75.73      B    C
ATOM   3130  CZ2 TRP B 375      34.054  26.639  49.895  1.00 75.73      B    C
ATOM   3131  CZ3 TRP B 375      32.406  25.443  51.254  1.00 75.73      B    C
ATOM   3132  CH2 TRP B 375      33.541  26.279  51.157  1.00 75.73      B    C
ATOM   3133  N   PHE B 376      30.960  21.400  48.781  1.00 74.99      B    N
ATOM   3134  CA  PHE B 376      31.556  20.740  49.943  1.00 74.99      B    C
ATOM   3135  C   PHE B 376      32.550  19.635  49.636  1.00 74.99      B    C
ATOM   3136  O   PHE B 376      33.478  19.384  50.393  1.00 74.99      B    O
ATOM   3137  CB  PHE B 376      30.483  20.246  50.911  1.00 74.99      B    C
ATOM   3138  CG  PHE B 376      29.770  21.431  51.516  1.00 74.99      B    C
ATOM   3139  CD1 PHE B 376      30.463  22.286  52.400  1.00 74.99      B    C
ATOM   3140  CD2 PHE B 376      28.420  21.667  51.189  1.00 74.99      B    C
ATOM   3141  CE1 PHE B 376      29.809  23.407  52.944  1.00 74.99      B    C
ATOM   3142  CE2 PHE B 376      27.761  22.783  51.736  1.00 74.99      B    C
ATOM   3143  CZ  PHE B 376      28.465  23.650  52.599  1.00 74.99      B    C
ATOM   3144  N   ASN B 377      32.343  19.006  48.464  1.00 63.94      B    N
ATOM   3145  CA  ASN B 377      33.323  18.006  48.020  1.00 63.94      B    C
ATOM   3146  C   ASN B 377      34.671  18.595  47.638  1.00 63.94      B    C
ATOM   3147  O   ASN B 377      35.686  17.922  47.539  1.00 63.94      B    O
ATOM   3148  CB  ASN B 377      32.796  17.214  46.823  1.00 63.94      B    C
ATOM   3149  CG  ASN B 377      31.584  16.395  47.212  1.00 63.94      B    C
ATOM   3150  OD1 ASN B 377      31.626  15.558  48.102  1.00 63.94      B    O
ATOM   3151  ND2 ASN B 377      30.489  16.674  46.492  1.00 63.94      B    N
ATOM   3152  N   LYS B 378      34.616  19.907  47.400  1.00215.07      B    N
ATOM   3153  CA  LYS B 378      35.748  20.640  46.867  1.00215.07      B    C
ATOM   3154  C   LYS B 378      36.667  21.335  47.870  1.00215.07      B    C
ATOM   3155  O   LYS B 378      37.820  21.629  47.574  1.00215.07      B    O
ATOM   3156  CB  LYS B 378      35.104  21.582  45.865  1.00215.07      B    C
ATOM   3157  CG  LYS B 378      36.031  22.363  44.971  1.00215.07      B    C
ATOM   3158  CD  LYS B 378      37.046  21.564  44.181  1.00215.07      B    C
ATOM   3159  CE  LYS B 378      36.364  20.493  43.353  1.00215.07      B    C
ATOM   3160  NZ  LYS B 378      35.241  21.078  42.601  1.00215.07      B    N
ATOM   3161  N   ILE B 379      36.100  21.597  49.064  1.00 85.22      B    N
ATOM   3162  CA  ILE B 379      36.819  22.384  50.078  1.00 85.22      B    C
ATOM   3163  C   ILE B 379      38.247  21.943  50.374  1.00 85.22      B    C
ATOM   3164  O   ILE B 379      38.522  20.811  50.749  1.00 85.22      B    O
ATOM   3165  CB  ILE B 379      36.043  22.411  51.397  1.00 85.22      B    C
ATOM   3166  CG1 ILE B 379      34.601  22.841  51.197  1.00 85.22      B    C
ATOM   3167  CG2 ILE B 379      36.724  23.335  52.411  1.00 85.22      B    C
ATOM   3168  CD1 ILE B 379      33.823  22.709  52.504  1.00 85.22      B    C
ATOM   3169  N   ASN B 380      39.145  22.919  50.228  1.00 58.13      B    N
ATOM   3170  CA  ASN B 380      40.536  22.675  50.576  1.00 58.13      B    C
ATOM   3171  C   ASN B 380      40.833  23.072  52.012  1.00 58.13      B    C
ATOM   3172  O   ASN B 380      41.045  24.232  52.351  1.00 58.13      B    O
ATOM   3173  CB  ASN B 380      41.446  23.400  49.580  1.00 58.13      B    C
ATOM   3174  CG  ASN B 380      42.890  23.005  49.792  1.00 58.13      B    C
ATOM   3175  OD1 ASN B 380      43.277  22.499  50.835  1.00 58.13      B    O
ATOM   3176  ND2 ASN B 380      43.681  23.268  48.750  1.00 58.13      B    N
ATOM   3177  N   TRP B 381      40.862  22.019  52.843  1.00 91.16      B    N
ATOM   3178  CA  TRP B 381      41.174  22.217  54.257  1.00 91.16      B    C
ATOM   3179  C   TRP B 381      42.598  22.651  54.532  1.00 91.16      B    C
ATOM   3180  O   TRP B 381      42.885  23.327  55.510  1.00 91.16      B    O
ATOM   3181  CB  TRP B 381      40.850  20.956  55.060  1.00 91.16      B    C
ATOM   3182  CG  TRP B 381      39.379  20.637  54.947  1.00 91.16      B    C
ATOM   3183  CD1 TRP B 381      38.805  19.473  54.411  1.00 91.16      B    C
ATOM   3184  CD2 TRP B 381      38.264  21.446  55.375  1.00 91.16      B    C
ATOM   3185  NE1 TRP B 381      37.446  19.513  54.483  1.00 91.16      B    N
ATOM   3186  CE2 TRP B 381      37.067  20.715  55.072  1.00 91.16      B    C
ATOM   3187  CE3 TRP B 381      38.179  22.711  55.992  1.00 91.16      B    C
ATOM   3188  CZ2 TRP B 381      35.809  21.264  55.395  1.00 91.16      B    C
ATOM   3189  CZ3 TRP B 381      36.915  23.249  56.310  1.00 91.16      B    C
ATOM   3190  CH2 TRP B 381      35.737  22.530  56.015  1.00 91.16      B    C
ATOM   3191  N   ASP B 382      43.484  22.254  53.608  1.00 54.92      B    N
ATOM   3192  CA  ASP B 382      44.888  22.642  53.737  1.00 54.92      B    C
ATOM   3193  C   ASP B 382      45.066  24.137  53.607  1.00 54.92      B    C
ATOM   3194  O   ASP B 382      45.743  24.779  54.399  1.00 54.92      B    O
ATOM   3195  CB  ASP B 382      45.761  21.935  52.693  1.00 54.92      B    C
ATOM   3196  CG  ASP B 382      45.918  20.451  52.980  1.00 54.92      B    C
ATOM   3197  OD1 ASP B 382      44.942  19.789  53.339  1.00 54.92      B    O
ATOM   3198  OD2 ASP B 382      47.035  19.958  52.836  1.00 54.92      B    O
ATOM   3199  N   PHE B 383      44.370  24.682  52.591  1.00 70.05      B    N
ATOM   3200  CA  PHE B 383      44.383  26.136  52.423  1.00 70.05      B    C
ATOM   3201  C   PHE B 383      43.800  26.859  53.625  1.00 70.05      B    C
ATOM   3202  O   PHE B 383      44.303  27.866  54.108  1.00 70.05      B    O
ATOM   3203  CB  PHE B 383      43.651  26.512  51.130  1.00 70.05      B    C
ATOM   3204  CG  PHE B 383      43.691  28.003  50.879  1.00 70.05      B    C
ATOM   3205  CD1 PHE B 383      44.931  28.664  50.740  1.00 70.05      B    C
ATOM   3206  CD2 PHE B 383      42.473  28.709  50.786  1.00 70.05      B    C
ATOM   3207  CE1 PHE B 383      44.952  30.051  50.497  1.00 70.05      B    C
ATOM   3208  CE2 PHE B 383      42.491  30.094  50.534  1.00 70.05      B    C
ATOM   3209  CZ  PHE B 383      43.732  30.749  50.385  1.00 70.05      B    C
ATOM   3210  N   ALA B 384      42.723  26.240  54.125  1.00 45.81      B    N
ATOM   3211  CA  ALA B 384      42.124  26.738  55.355  1.00 45.81      B    C
ATOM   3212  C   ALA B 384      43.068  26.777  56.550  1.00 45.81      B    C
ATOM   3213  O   ALA B 384      43.181  27.774  57.252  1.00 45.81      B    O
ATOM   3214  CB  ALA B 384      40.929  25.866  55.689  1.00 45.81      B    C
ATOM   3215  N   ASN B 385      43.778  25.649  56.737  1.00 69.85      B    N
ATOM   3216  CA  ASN B 385      44.745  25.593  57.838  1.00 69.85      B    C
ATOM   3217  C   ASN B 385      45.901  26.553  57.664  1.00 69.85      B    C
ATOM   3218  O   ASN B 385      46.382  27.179  58.604  1.00 69.85      B    O
ATOM   3219  CB  ASN B 385      45.278  24.173  58.057  1.00 69.85      B    C
ATOM   3220  CG  ASN B 385      44.410  23.461  59.072  1.00 69.85      B    C
ATOM   3221  OD1 ASN B 385      43.881  24.058  59.997  1.00 69.85      B    O
ATOM   3222  ND2 ASN B 385      44.255  22.148  58.841  1.00 69.85      B    N
ATOM   3223  N   TYR B 386      46.292  26.681  56.382  1.00 67.76      B    N
ATOM   3224  CA  TYR B 386      47.330  27.639  56.003  1.00 67.76      B    C
ATOM   3225  C   TYR B 386      46.965  29.037  56.479  1.00 67.76      B    C
ATOM   3226  O   TYR B 386      47.717  29.743  57.143  1.00 67.76      B    O
ATOM   3227  CB  TYR B 386      47.487  27.591  54.478  1.00 67.76      B    C
ATOM   3228  CG  TYR B 386      48.887  27.918  54.023  1.00 67.76      B    C
ATOM   3229  CD1 TYR B 386      49.827  26.872  53.950  1.00 67.76      B    C
ATOM   3230  CD2 TYR B 386      49.210  29.242  53.663  1.00 67.76      B    C
ATOM   3231  CE1 TYR B 386      51.123  27.152  53.492  1.00 67.76      B    C
ATOM   3232  CE2 TYR B 386      50.508  29.521  53.204  1.00 67.76      B    C
ATOM   3233  CZ  TYR B 386      51.447  28.472  53.121  1.00 67.76      B    C
ATOM   3234  OH  TYR B 386      52.723  28.737  52.666  1.00 67.76      B    O
ATOM   3235  N   ASN B 387      45.703  29.359  56.144  1.00121.46      B    N
ATOM   3236  CA  ASN B 387      45.127  30.636  56.546  1.00121.46      B    C
ATOM   3237  C   ASN B 387      44.973  30.860  58.019  1.00121.46      B    C
ATOM   3238  O   ASN B 387      45.270  31.926  58.536  1.00121.46      B    O
ATOM   3239  CB  ASN B 387      43.779  30.857  55.891  1.00121.46      B    C
ATOM   3240  CG  ASN B 387      44.058  31.354  54.514  1.00121.46      B    C
ATOM   3241  OD1 ASN B 387      45.059  32.011  54.289  1.00121.46      B    O
ATOM   3242  ND2 ASN B 387      43.145  31.010  53.611  1.00121.46      B    N
ATOM   3243  N   LEU B 388      44.508  29.815  58.716  1.00140.02      B    N
ATOM   3244  CA  LEU B 388      44.361  30.046  60.149  1.00140.02      B    C
ATOM   3245  C   LEU B 388      45.676  30.384  60.812  1.00140.02      B    C
ATOM   3246  O   LEU B 388      45.772  31.340  61.569  1.00140.02      B    O
ATOM   3247  CB  LEU B 388      43.706  28.877  60.874  1.00140.02      B    C
ATOM   3248  CG  LEU B 388      43.459  29.216  62.348  1.00140.02      B    C
ATOM   3249  CD1 LEU B 388      42.419  30.329  62.515  1.00140.02      B    C
ATOM   3250  CD2 LEU B 388      43.190  27.957  63.166  1.00140.02      B    C
ATOM   3251  N   SER B 389      46.694  29.594  60.436  1.00 31.45      B    N
ATOM   3252  CA  SER B 389      47.991  29.859  61.046  1.00 31.45      B    C
ATOM   3253  C   SER B 389      48.542  31.233  60.723  1.00 31.45      B    C
ATOM   3254  O   SER B 389      49.112  31.898  61.570  1.00 31.45      B    O
ATOM   3255  CB  SER B 389      49.000  28.772  60.679  1.00 31.45      B    C
ATOM   3256  OG  SER B 389      50.002  28.675  61.698  1.00 31.45      B    O
ATOM   3257  N   ILE B 390      48.329  31.637  59.457  1.00 77.42      B    N
ATOM   3258  CA  ILE B 390      48.790  32.977  59.097  1.00 77.42      B    C
ATOM   3259  C   ILE B 390      48.014  34.103  59.770  1.00 77.42      B    C
ATOM   3260  O   ILE B 390      48.547  35.142  60.131  1.00 77.42      B    O
ATOM   3261  CB  ILE B 390      48.855  33.131  57.564  1.00 77.42      B    C
ATOM   3262  CG1 ILE B 390      49.821  34.239  57.153  1.00 77.42      B    C
ATOM   3263  CG2 ILE B 390      47.486  33.374  56.910  1.00 77.42      B    C
ATOM   3264  CD1 ILE B 390      50.161  34.174  55.663  1.00 77.42      B    C
ATOM   3265  N   SER B 391      46.709  33.830  59.922  1.00 31.28      B    N
ATOM   3266  CA  SER B 391      45.838  34.828  60.524  1.00 31.28      B    C
ATOM   3267  C   SER B 391      46.099  35.032  62.001  1.00 31.28      B    C
ATOM   3268  O   SER B 391      46.087  36.145  62.510  1.00 31.28      B    O
ATOM   3269  CB  SER B 391      44.383  34.448  60.277  1.00 31.28      B    C
ATOM   3270  OG  SER B 391      44.029  33.269  61.015  1.00 31.28      B    O
ATOM   3271  N   SER B 392      46.317  33.875  62.646  1.00 17.70      B    N
ATOM   3272  CA  SER B 392      46.676  33.877  64.053  1.00 17.70      B    C
ATOM   3273  C   SER B 392      48.167  33.625  64.220  1.00 17.70      B    C
ATOM   3274  O   SER B 392      48.945  34.525  63.906  1.00 17.70      B    O
ATOM   3275  CB  SER B 392      45.825  32.835  64.793  1.00 17.70      B    C
ATOM   3276  OG  SER B 392      44.442  32.998  64.449  1.00 17.70      B    O
ATOM   3277  OXT SER B 392      48.550  32.540  64.659  1.00 17.70      B    O
TER    3278      SER B 392 
ATOM   3279  FE  FE  C 393      15.382  37.805  35.864  1.00 27.84      C    F
TER    3280      FE  C 393 
ATOM   3281  FE  FE  D 394      32.970  34.367  40.031  1.00 27.94      D    F
TER    3282      FE  D 394 
END
